# Supplementary material for: Autonomously Folding Protein Fragments Reveal Differences in the Energy Landscapes of Homologous RNases H
Source: PLoS One. 2015 Mar 24;10(3):e0119640. doi: 10.1371/journal.pone.0119640 (PMC4372590; doi:10.1371/journal.pone.0119640)
Supplement: S1 Table — (A) CD spectra of Icore and Icore+1 (MRE versus wavelength). (B) Representative equilibrium melts measured by CD (Fraction folded versus urea concentration) for Icore (at two protein concentrations) and Icore+1. (XLSX) [file pone.0119640.s001.xlsx]

## Sheet: Sheet1
S1 Table. Data obtained from CD analysis of ttRNH fragments.
(A) CD spectra of Icore and Icore+1 (MRE versus wavelength).
(B) Representative equilibrium melts measured by CD (Fraction folded versus urea concentration) for Icore (at two protein concentrations) and Icore+1.
A				B
	MRE	MRE			Fraction folded		Fraction folded		Fraction folded
Wavelength	Icore	Icore+1		[Urea]	Icore	[Urea]	Icore (10x)	[Urea]	Icore+1
201		-4.7716		0.09	0.98399	0.01	0.98289	0.06	0.99316
202		-7.3715		0.26	0.97211	0.21	0.98458	0.45	0.99722
203		-9.4854		0.44	0.97698	0.42	0.9592	0.8	1.0056
204		-11.274		0.62	0.96011	0.61	0.94841	1.2	1.0084
205		-12.634		0.84	0.94108	0.78	0.93677	1.64	1.0016
206		-13.675		0.91	0.9249	0.96	0.91254	2	0.99455
207		-14.331		1.04	0.92473	1.17	0.88017	2.39	0.99099
208	-15.117	-14.777		1.17	0.90955	1.35	0.85675	2.8	0.97613
209	-14.697	-14.604		1.37	0.86182	1.52	0.81859	3.29	0.94852
210	-14.573	-14.416		1.67	0.80128	1.84	0.73785	3.6	0.90283
211	-14.52	-14.277		1.97	0.70514	2.1	0.64644	3.97	0.79795
212	-14.23	-14.147		2.27	0.5897	2.46	0.51014	4.39	0.61041
213	-14.303	-13.993		2.62	0.44292	2.71	0.411	4.8	0.38377
214	-14.446	-14.142		3.2	0.22687	3.02	0.31203	5.15	0.21819
215	-14.787	-14.332		3.49	0.15319	3.3	0.21694	5.59	0.10124
216	-15.08	-14.556		3.73	0.10536	3.57	0.15306	5.96	0.04614
217	-15.306	-14.709		4.11	0.066422	3.96	0.09355	6.24	0.02271
218	-15.469	-14.754		4.32	0.042451	4.2	0.069262	6.59	0.01165
219	-15.507	-14.743		4.84	0.021077	4.91	0.023191	7	0.0037435
220	-15.339	-14.527		5.3	0.0066267	5.41	0.0075253	7.61	0.0019628
221	-14.814	-14.133		5.87	-0.0020312	6.04	0.0043255	8.21	0.00029104
222	-13.961	-13.365		6.33	0.0027101	6.7	0.0018916	8.82	0.0012978
223	-12.934	-12.417		6.84	-0.00038242	7.29	-0.0015368
224	-11.547	-11.094		7.32	-0.0016179	7.9	0.0020831
225	-9.8193	-9.7031		7.85	0.0037261
226	-8.2151	-8.2223
227	-6.42	-6.7437
228	-4.5996	-5.1575
229	-2.8585	-3.6872
230	-1.6032	-2.5166
231	-1.0435	-1.8688
232	-0.88067	-1.646
233	-1.1376	-1.661
234	-1.3512	-1.7481
235	-1.4749	-1.7418
236	-1.4719	-1.6613
237	-1.4009	-1.5077
238	-1.2434	-1.3104
239	-1.0929	-1.1371
240	-0.92145	-0.96043
241	-0.74704	-0.77062
242	-0.63762	-0.65176
243	-0.51593	-0.50177
244	-0.42674	-0.41255
245	-0.30737	-0.29609
246	-0.24106	-0.244
247	-0.15319	-0.14041
248	-0.14291	-0.11496
249	-0.072284	-0.09251
250	-0.053384	-0.08772
251	-0.041447	-0.047303
252	-0.025863	-0.027543
253	-0.038794	-0.025747
254	-0.0082894	-0.031136
255	-0.0049737	-0.02934
256	-0.022547	-0.035028
257	-0.014921	-0.015867
258	0.012931	-0.0050895
259	0.016247	-0.064667
260	0.0076263	-0.037723
