# Supplementary material for: Autonomously Folding Protein Fragments Reveal Differences in the Energy Landscapes of Homologous RNases H
Source: PLoS One. 2015 Mar 24;10(3):e0119640. doi: 10.1371/journal.pone.0119640 (PMC4372590; doi:10.1371/journal.pone.0119640)
Supplement: S2 Table — (XLSX) [file pone.0119640.s002.xlsx]

## Sheet: Sheet1
S2 Table. Analytical ultracentrifugation data for ttRNH Icore.
	Signal (A250)		Signal (A250)		Signal (A250)
Radius (cm)	24, 500 rpm	Radius (cm)	30,000 rpm	Radius (cm)	37,000 rpm
6.442	0.2926	6.441	0.1978	6.441	0.1213
6.444	0.3121	6.443	0.1985	6.442	0.1252
6.446	0.2866	6.445	0.2136	6.444	0.1136
6.448	0.303	6.447	0.2043	6.446	0.1245
6.451	0.3154	6.451	0.1973	6.447	0.1209
6.453	0.3444	6.453	0.2184	6.448	0.1202
6.455	0.3401	6.455	0.2257	6.45	0.1313
6.456	0.3373	6.456	0.246	6.453	0.1093
6.458	0.3067	6.458	0.2551	6.455	0.111
6.46	0.2806	6.46	0.2491	6.456	0.1242
6.462	0.3156	6.461	0.2198	6.457	0.1108
6.464	0.3707	6.463	0.2047	6.46	0.1327
6.466	0.3521	6.464	0.2285	6.462	0.1606
6.468	0.3464	6.465	0.2259	6.463	0.154
6.471	0.3389	6.466	0.2613	6.465	0.1533
6.472	0.3366	6.467	0.2782	6.466	0.1077
6.474	0.3564	6.469	0.251	6.469	0.1288
6.477	0.339	6.472	0.2546	6.47	0.175
6.479	0.3651	6.473	0.2456	6.472	0.175
6.481	0.3734	6.477	0.2531	6.474	0.1582
6.482	0.3762	6.478	0.2519	6.477	0.1526
6.483	0.3646	6.48	0.2402	6.479	0.1516
6.485	0.3445	6.481	0.2548	6.481	0.1566
6.487	0.3401	6.482	0.29	6.483	0.1412
6.488	0.3659	6.483	0.2853	6.484	0.1498
6.491	0.3396	6.484	0.2885	6.485	0.1476
6.494	0.4015	6.485	0.2693	6.486	0.1731
6.495	0.4079	6.488	0.2511	6.488	0.1837
6.497	0.4011	6.491	0.2532	6.489	0.1867
6.498	0.3941	6.492	0.2509	6.491	0.1602
6.499	0.3854	6.493	0.2556	6.493	0.1426
6.501	0.4014	6.494	0.2532	6.494	0.1471
6.504	0.3834	6.496	0.2966	6.499	0.1526
6.505	0.3859	6.498	0.3139	6.5	0.2093
6.507	0.3931	6.499	0.3278	6.502	0.2265
6.509	0.3842	6.502	0.2886	6.504	0.2107
6.51	0.4056	6.504	0.3069	6.505	0.1891
6.512	0.4207	6.505	0.312	6.507	0.1937
6.515	0.4606	6.507	0.2964	6.508	0.1985
6.517	0.4403	6.509	0.2992	6.51	0.2167
6.52	0.4095	6.511	0.2953	6.511	0.1886
6.521	0.406	6.513	0.2997	6.512	0.1877
6.522	0.4098	6.514	0.3146	6.513	0.1925
6.523	0.4073	6.517	0.3374	6.516	0.187
6.525	0.4351	6.518	0.357	6.517	0.1881
6.526	0.4391	6.519	0.3483	6.519	0.2274
6.527	0.4549	6.521	0.3285	6.52	0.2289
6.528	0.4654	6.522	0.3294	6.523	0.2478
6.53	0.4434	6.525	0.3172	6.525	0.2201
6.531	0.4373	6.528	0.3504	6.528	0.2109
6.532	0.4542	6.529	0.3558	6.529	0.2056
6.534	0.4751	6.531	0.3736	6.532	0.2385
6.536	0.4941	6.533	0.3635	6.533	0.2384
6.539	0.4473	6.537	0.3864	6.534	0.2658
6.54	0.4562	6.54	0.4029	6.536	0.2629
6.541	0.4558	6.542	0.3661	6.538	0.2565
6.543	0.4781	6.544	0.3686	6.539	0.2618
6.547	0.5175	6.546	0.3562	6.54	0.2653
6.548	0.5121	6.548	0.4387	6.542	0.2797
6.549	0.5039	6.549	0.44	6.543	0.2899
6.551	0.4957	6.55	0.4353	6.544	0.2789
6.552	0.4754	6.552	0.4277	6.545	0.2628
6.555	0.4948	6.555	0.4036	6.546	0.2527
6.556	0.5009	6.556	0.3999	6.548	0.2492
6.557	0.5052	6.557	0.4265	6.549	0.2684
6.559	0.5309	6.558	0.4271	6.55	0.2853
6.561	0.5172	6.559	0.4616	6.552	0.3248
6.563	0.521	6.56	0.4663	6.553	0.3273
6.566	0.5336	6.561	0.4644	6.555	0.3189
6.568	0.5392	6.563	0.4408	6.556	0.3145
6.57	0.5454	6.564	0.4553	6.557	0.3064
6.571	0.5705	6.566	0.448	6.558	0.294
6.573	0.5459	6.569	0.4359	6.562	0.2948
6.574	0.5446	6.572	0.4709	6.563	0.3194
6.576	0.5452	6.573	0.4913	6.564	0.3481
6.577	0.557	6.574	0.4729	6.566	0.3366
6.578	0.5586	6.575	0.4715	6.569	0.3278
6.579	0.5853	6.577	0.4738	6.571	0.3403
6.582	0.578	6.579	0.5024	6.572	0.33
6.586	0.5669	6.581	0.5129	6.574	0.3539
6.587	0.5749	6.582	0.5081	6.578	0.3868
6.589	0.6088	6.583	0.5204	6.58	0.3712
6.591	0.6112	6.585	0.5241	6.582	0.3755
6.593	0.6293	6.586	0.5082	6.583	0.3791
6.594	0.6275	6.59	0.5092	6.586	0.3918
6.596	0.6192	6.592	0.5468	6.588	0.4224
6.597	0.6136	6.593	0.5494	6.59	0.4025
6.598	0.6024	6.595	0.554	6.592	0.4038
6.599	0.6008	6.596	0.5496	6.593	0.4017
6.6	0.5945	6.599	0.5879	6.597	0.4514
6.601	0.6366	6.601	0.5767	6.599	0.4505
6.602	0.6372	6.605	0.5931	6.6	0.4769
6.604	0.666	6.607	0.6252	6.601	0.4836
6.605	0.6651	6.61	0.6044	6.605	0.4598
6.607	0.6436	6.614	0.6367	6.607	0.5005
6.61	0.6606	6.615	0.6387	6.608	0.4976
6.612	0.6752	6.616	0.6327	6.61	0.5286
6.615	0.6728	6.617	0.6406	6.615	0.5262
6.617	0.6738	6.618	0.6358	6.618	0.5267
6.62	0.7094	6.619	0.6389	6.619	0.5484
6.622	0.7092	6.621	0.6871	6.62	0.5676
6.625	0.7008	6.623	0.6933	6.623	0.5654
6.626	0.6997	6.624	0.6978	6.624	0.5575
6.627	0.727	6.629	0.722	6.626	0.6232
6.63	0.705	6.631	0.703	6.629	0.6091
6.631	0.7225	6.632	0.7088	6.63	0.6429
6.634	0.7876	6.635	0.7408	6.632	0.6395
6.636	0.7884	6.636	0.7463	6.634	0.6622
6.638	0.7364	6.638	0.7474	6.636	0.6463
6.64	0.7425	6.641	0.7668	6.638	0.6476
6.641	0.7437	6.642	0.7529	6.64	0.6941
6.642	0.8162	6.643	0.7842	6.642	0.742
6.643	0.8256	6.646	0.8494	6.645	0.7311
6.645	0.8135	6.648	0.8247	6.646	0.7995
6.648	0.8151	6.65	0.8195	6.65	0.8376
6.65	0.8182	6.654	0.8144	6.651	0.8388
6.651	0.815	6.655	0.8108	6.652	0.8257
6.652	0.8412	6.658	0.8763	6.653	0.8173
6.653	0.8448	6.663	0.9658	6.656	0.8089
6.656	0.8506	6.664	0.9595	6.658	0.8128
6.658	0.8594	6.665	0.9588	6.659	0.8827
6.659	0.8659	6.667	0.9786	6.662	0.9128
6.661	0.8909	6.669	0.9775	6.665	0.9293
6.663	0.8904	6.67	0.9936	6.666	0.9275
6.664	0.8749	6.672	1.0024	6.668	1.0165
6.667	0.8853	6.677	1.0757	6.669	1.0214
6.669	0.9229	6.68	1.0786	6.67	1.0163
6.671	0.9126	6.681	1.0709	6.671	1.0107
6.672	0.9126	6.685	1.0842	6.674	1.0336
6.673	0.9329	6.686	1.127	6.675	1.0421
6.677	0.9415	6.688	1.181	6.676	1.0932
6.682	0.9497	6.691	1.1852	6.679	1.1396
6.685	1.0235	6.693	1.1841	6.68	1.1371
6.686	1.0014	6.696	1.2161	6.681	1.1172
6.688	1.0181			6.685	1.1445
6.69	1.0211			6.686	1.1995
6.691	1.0227			6.689	1.2435
