# Supplementary material for: Autonomously Folding Protein Fragments Reveal Differences in the Energy Landscapes of Homologous RNases H
Source: PLoS One. 2015 Mar 24;10(3):e0119640. doi: 10.1371/journal.pone.0119640 (PMC4372590; doi:10.1371/journal.pone.0119640)
Supplement: S3 Table — (A) CD spectrum (MRE versus wavelength). (B) Representative equilibrium melt measured by CD (Fraction folded versus urea concentration). (XLSX) [file pone.0119640.s003.xlsx]

## Sheet: Sheet1
S3 Table. Data obtained from CD analysis of the ecRNH Icore+1 fragment.
(A) CD spectrum (MRE versus wavelength).
(B) Representative equilibrium melt measured by CD (Fraction folded versus urea concentration).
A			B
	MRE			Fraction folded
Wavelength	Icore+1		[Urea]	Icore+1
207	-15.4		0.06	0.9909
208	-16.1		0.24	0.99404
209	-15.5		0.45	0.99197
210	-14.8		0.64	0.98887
211	-14.1		0.8	0.98675
212	-13.6		1.01	0.97905
213	-13.2		1.22	0.95514
214	-12.9		1.39	0.93798
215	-12.9		1.62	0.91573
216	-13		1.89	0.85461
217	-12.8		2.22	0.77385
218	-12.7		2.49	0.66042
219	-12.7		2.8	0.50576
220	-12.6		3.08	0.37456
221	-12.3		3.36	0.24907
222	-12.1		3.66	0.16362
223	-11.7		3.95	0.09419
224	-11.1		4.28	0.055366
225	-10.4		4.85	0.01955
226	-9.52		5.44	0.0048205
227	-8.42		6	-0.00024755
228	-7.43		6.64	-0.0036949
229	-6.44		7.21	0.0025427
230	-5.39		7.82	0.0017498
231	-4.43
232	-3.57
233	-3.05
234	-2.73
235	-2.55
236	-2.37
237	-2.11
238	-1.82
239	-1.57
240	-1.34
241	-1.1
242	-0.909
243	-0.737
244	-0.622
245	-0.507
246	-0.388
247	-0.312
248	-0.251
249	-0.241
250	-0.186
251	-0.208
252	-0.126
253	-0.155
254	-0.139
255	-0.0978
256	-0.105
257	-0.123
258	-0.106
259	-0.0981
260	-0.0972
