# Supplementary material for: Autonomously Folding Protein Fragments Reveal Differences in the Energy Landscapes of Homologous RNases H
Source: PLoS One. 2015 Mar 24;10(3):e0119640. doi: 10.1371/journal.pone.0119640 (PMC4372590; doi:10.1371/journal.pone.0119640)
Supplement: S4 Table — (A) CD spectrum (MRE versus wavelength). (B) Equilibrium melt measured by CD (Fraction folded versus urea concentration). (C) Fluorescence emission spectra of TNB-R4C/W22Y ttRNH in folded and unfolded conditions. (D) Fluorescence emission spectra of R4C/W22Y ttRNH in folded and unfolded conditions. (XLSX) [file pone.0119640.s004.xlsx]

## Sheet: Sheet1
S4 Table. Equilibrium data measured for TNB-R4C/W22Y ttRNH.
(A) CD spectrum (MRE versus wavelength).
(B) Equilibrium melt measured by CD (Fraction folded versus urea concentration).
(C) Fluorescence emission spectra of TNB-R4C/W22Y ttRNH in folded and unfolded conditions.
(D) Fluorescence emission spectra of R4C/W22Y ttRNH in folded and unfolded conditions.
A			B			C				D
Wavelength	MRE		[Urea]	Fraction folded			Fluorescence intensity				Fluorescence intensity
203	-2.85		0.84	0.99253		Wavelength	Folded	Unfolded		Wavelength	Folded	Unfolded
204	-5.47		1.68	1.0089		300	154520	76046		300	216440	83289
205	-8.04		2.47	1.002		301	180130	81155		301	268250	84636
206	-9.98		3.26	0.99594		302	244220	88043		302	303440	89840
207	-11.6		4.03	0.96098		303	275920	119280		303	391370	107540
208	-12.8		4.75	0.73541		304	333700	114750		304	449460	144160
209	-13.2		5.2	0.39294		305	355290	157330		305	521270	179280
210	-13.5		5.58	0.1641		306	404650	152170		306	584950	192480
211	-13.7		5.94	0.056606		307	506770	176720		307	701980	219450
212	-13.8		6.31	0.017333		308	592550	201820		308	808810	264670
213	-13.8		6.73	0.0017326		309	654640	252950		309	897000	306570
214	-13.9		7.15	0.0039506		310	725180	287030		310	1055800	328100
215	-14		7.54	0.00095474		311	808660	336930		311	1138200	401960
216	-14.2		7.91	0.0025536		312	879050	379370		312	1291300	451940
217	-14.2		8.41	-0.003802		313	994710	441760		313	1351400	522630
218	-14.2					314	992090	491520		314	1487300	594930
219	-14					315	1101900	568550		315	1656100	630200
220	-13.8					316	1232300	610170		316	1764900	745970
221	-13.4					317	1278000	717560		317	1901700	828740
222	-12.8					318	1422100	768400		318	1979400	910810
223	-12.1					319	1488000	822100		319	2111500	977720
224	-11.3					320	1576600	928220		320	2305300	1091800
225	-10.2					321	1679400	977070		321	2425600	1171800
226	-9.23					322	1757800	1054500		322	2597800	1261400
227	-8.09					323	1895000	1153900		323	2707700	1371900
228	-6.88					324	1882000	1264300		324	2879400	1529000
229	-5.74					325	2012900	1418700		325	2932900	1666500
230	-4.74					326	2114500	1496200		326	3156000	1773300
231	-4.06					327	2268700	1578600		327	3304300	1922700
232	-3.63					328	2281000	1765800		328	3434900	2020500
233	-3.29					329	2321500	1742700		329	3501600	2126000
234	-3.02					330	2447500	1913600		330	3491300	2163700
235	-2.75					331	2414200	1890500		331	3611700	2327600
236	-2.45					332	2445300	1983100		332	3668100	2340700
237	-2.14					333	2673900	2157800		333	3699900	2545400
238	-1.82					334	2562000	2150000		334	3793500	2514600
239	-1.5					335	2653600	2279700		335	3935900	2748200
240	-1.25					336	2700700	2264100		336	4050600	2822200
241	-1.03					337	2722600	2470300		337	4092400	2912800
242	-0.801					338	2874500	2463700		338	4126800	2969200
243	-0.629					339	2758200	2604400		339	4196700	3076900
244	-0.516					340	2761100	2651200		340	4354100	3154700
245	-0.384					341	2818600	2672700		341	4302000	3293200
246	-0.288					342	2903900	2802500		342	4285900	3266900
247	-0.229					343	2984500	2820800		343	4446600	3433900
248	-0.201					344	2912900	2904400		344	4400400	3473700
249	-0.157					345	2892200	3018800		345	4467600	3535100
250	-0.114					346	2887600	3057200		346	4394600	3651000
251	-0.0865					347	2945800	3084700		347	4335400	3699600
252	-0.071					348	2890100	3094800		348	4421300	3812000
253	-0.0691					349	2767800	3188000		349	4331700	3805400
254	-0.0498					350	2875200	3199100		350	4333000	3895600
255	-0.067					351	2902000	3272400		351	4289100	3963500
256	-0.023					352	2911900	3292100		352	4333300	3961100
257	-0.0287					353	2912800	3320700		353	4360300	4027700
258	-0.0409					354	2899100	3385700		354	4290200	4014300
259	-0.0538					355	2881600	3348800		355	4242500	4088500
260	-0.0623					356	2844900	3410000		356	4222900	4064300
						357	2766500	3332000		357	4232000	4183100
						358	2717500	3408700		358	4058100	3995600
						359	2704500	3367400		359	4114600	4000000
						360	2637600	3350800		360	3977300	3998900
						361	2673700	3385300		361	3975600	3973300
						362	2573600	3253600		362	3748800	3929900
						363	2505600	3266700		363	3810600	3891700
						364	2507000	3348000		364	3711600	3844100
						365	2449000	3241900		365	3590500	3776400
						366	2327600	3157800		366	3491600	3824600
						367	2373800	3211000		367	3404400	3698500
						368	2306800	3116700		368	3389600	3630300
						369	2246100	3078900		369	3279000	3632900
						370	2148400	3006900		370	3134300	3596000
						371	2068500	3009600		371	3074900	3422300
						372	2023700	2918000		372	3020800	3357700
						373	1960200	2937900		373	2892500	3239800
						374	1975600	2898200		374	2781600	3325900
						375	1828000	2805900		375	2749500	3192000
						376	1791600	2721500		376	2636400	3169200
						377	1747100	2703600		377	2636000	3040800
						378	1694200	2675800		378	2590100	3003700
						379	1621000	2585600		379	2397000	2900500
						380	1572600	2463400		380	2388200	2867200
						381	1502400	2393800		381	2239300	2792500
						382	1498700	2390500		382	2210400	2805100
						383	1404300	2313100		383	2110900	2641300
						384	1354300	2251800		384	2092300	2573900
						385	1351500	2143300		385	2059600	2488600
						386	1290600	2095400		386	1923300	2398500
						387	1296200	2016500		387	1864600	2340800
						388	1155600	1948500		388	1783200	2244500
						389	1167900	1842400		389	1679000	2228800
						390	1150000	1901700		390	1660000	2138800
						391	1056600	1783300		391	1567800	2089200
						392	1022600	1734500		392	1501600	2017800
						393	1013500	1704300		393	1482100	1927700
						394	963200	1657200		394	1397100	1868500
						395	904940	1597900		395	1381300	1797200
						396	880060	1495600		396	1283400	1749900
						397	809630	1480600		397	1267800	1666300
						398	804120	1469900		398	1230700	1640200
						399	783270	1431800		399	1153900	1572500
						400	735710	1364100		400	1143300	1557900
						401	737920	1319400		401	1065700	1459400
						402	697810	1215000		402	1000000	1447600
						403	658170	1197300		403	980610	1414400
						404	627080	1158800		404	944690	1350100
						405	619700	1114100		405	907810	1287400
						406	574360	1075200		406	835050	1233400
						407	581480	1027100		407	834410	1179100
						408	522750	1028800		408	803780	1143000
						409	525070	966240		409	786220	1129700
						410	485610	966460		410	736310	1052600
						411	484780	903350		411	686760	1078000
						412	452990	875420		412	645200	1000000
						413	435040	869170		413	650430	932480
						414	438270	806510		414	608280	896590
						415	384860	765200		415	558360	870120
						416	387810	756700		416	537180	834050
						417	357450	715080		417	511060	833070
						418	342490	691540		418	501350	804200
						419	330670	659960		419	464580	734440
						420	307240	652510		420	497840	751470
						421	306550	636160		421	438310	710200
						422	298720	606840		422	461200	669180
						423	264670	587320		423	429820	640680
						424	266030	523780		424	388500	612950
						425	278850	503880		425	384660	576310
						426	241600	477250		426	365550	578440
						427	235390	436350		427	342150	547800
						428	222100	448550		428	290340	516630
						429	196550	429210		429	307780	487770
						430	203340	425880		430	288580	489360
						431	210240	368510		431	277320	459620
						432	192390	390630		432	262360	464290
						433	187090	376140		433	255680	422930
						434	173070	366540		434	262620	425290
						435	187330	354390		435	220250	372220
						436	166580	310840		436	203870	353940
						437	151210	309090		437	203540	356650
						438	157070	304090		438	195040	352690
						439	129730	272480		439	190170	329940
						440	139710	273510		440	183190	309130
						441	134340	273540		441	169650	293020
						442	102720	254490		442	169560	300270
						443	99675	240230		443	163330	298550
						444	121540	237820		444	157180	294720
						445	107420	228530		445	131510	249730
						446	119700	224410		446	160200	276630
						447	84599	192180		447	153640	226210
						448	99945	182840		448	130890	218410
						449	91359	165070		449	136410	200660
						450	83015	195110		450	124250	196520
