# Supplementary material for: Autonomously Folding Protein Fragments Reveal Differences in the Energy Landscapes of Homologous RNases H
Source: PLoS One. 2015 Mar 24;10(3):e0119640. doi: 10.1371/journal.pone.0119640 (PMC4372590; doi:10.1371/journal.pone.0119640)
Supplement: S5 Table — (XLSX) [file pone.0119640.s005.xlsx]

## Sheet: Sheet1
S5 Table. Rate constants determined for TNB-R4C/W22Y folding as monitored by CD and fluorescence at multiple urea concentrations.
	Monitored by CD		Monitored by fluorescence
[Urea]	k1	k2	k
2.5	-2.86	-0.89	5.14
3	-3.14	-1.34	4.34
3.5	-3.65	-1.71	4.11
4	-3.96	-2.56	3.33
4.5	-4.17		2.94
