# Supplementary material for: Autonomously Folding Protein Fragments Reveal Differences in the Energy Landscapes of Homologous RNases H
Source: PLoS One. 2015 Mar 24;10(3):e0119640. doi: 10.1371/journal.pone.0119640 (PMC4372590; doi:10.1371/journal.pone.0119640)
Supplement: S6 Table — (A) Folding monitored by stopped-flow mixing and fluorescence. (B) Folding monitored by stopped-flow mixing and CD. (C) Folding monitored by manual mixing and CD. (XLSX) [file pone.0119640.s006.xlsx]

## Sheet: Sheet1
S6 Table. Raw kinetic data for TNB-R4C/W22Y ttRNH folding.
(A) Folding monitored by stopped-flow mixing and fluorescence.
(B) Folding monitored by stopped-flow mixing and CD.
(C) Folding monitored by manual mixing and CD.
A											B											C
2.45 M urea		2.97 M urea		3.46 M urea		3.95 M urea		4.47 M urea			2.39 M urea		2.89 M urea		3.39 M urea		3.91 M urea		4.43 M urea			3.47 M urea		3.97 M urea		4.49 M urea
Time (sec)	Signal	Time (sec)	Signal	Time (sec)	Signal	Time (sec)	Signal	Time (sec)	Signal		Time (sec)	Signal	Time (sec)	Signal	Time (sec)	Signal	Time (sec)	Signal	Time (sec)	Signal		Time (sec)	Signal	Time (sec)	Signal	Time (sec)	Signal
1e-300	0.914724	1e-300	0.987915	1e-300	1.06338	1e-300	1.08464	1e-300	1.10217		0.0186	-18.866	0.0186	-15.1346	0.0186	-45.739	0.0186	2.44914	0.0186	21.39		0.5	-18.84	0.5	-14.851	1.008	-8.204
0.0002	0.944586	0.0002	0.914562	0.0002	1.09032	0.0002	1.06663	0.0005	1.08204		0.0196	-10.4252	0.0196	-28.2188	0.0196	-13.984	0.0196	6.4054	0.0196	-20.9668		1.5	-18.271	1.5	-14.69	3.016	-8.817
0.0004	0.929655	0.0004	0.929655	0.0004	1.01291	0.0004	1.0913	0.001	1.05218		0.0206	-7.4854	0.0206	-31.3557	0.0206	-8.44213	0.0206	14.4973	0.0206	9.544		2.5	-19.309	2.5	-16.05	5.016	-9.109
0.0006	0.920891	0.0006	0.951564	0.0006	1.06874	0.0006	1.03531	0.0015	1.04342		0.0216	-54.526	0.0216	-23.6956	0.0216	-19.5186	0.0216	-4.79974	0.0216	1.08135		3.508	-18.535	3.508	-15.508	7.016	-9.686
0.0008	0.923326	0.0008	0.932251	0.0008	1.06354	0.0008	1.02459	0.002	1.0887		0.0226	-19.3899	0.0226	-54.505	0.0226	-42.0772	0.0226	30.8424	0.0226	-13.2716		4.508	-19.158	4.508	-14.833	9.016	-9.616
0.001	0.907097	0.001	0.920891	0.001	1.03384	0.001	1.028	0.0025	1.08366		0.0236	-28.1745	0.0236	-17.3774	0.0236	23.0648	0.0236	-5.24077	0.0236	-11.3758		5.5	-19.688	5.5	-15.562	11.016	-10.682
0.0012	0.888595	0.0012	0.905474	0.0012	1.04553	0.0012	1.04082	0.003	1.03271		0.0246	-30.7665	0.0246	-12.7285	0.0246	-7.93958	0.0246	7.10699	0.0246	-16.0047		6.508	-21.201	6.508	-17.155	13.016	-10.206
0.0014	0.888758	0.0014	0.930628	0.0014	1.00723	0.0014	0.993758	0.0035	1.00804		0.0256	-18.1703	0.0256	-23.6183	0.0256	-20.0437	0.0256	-27.9184	0.0256	36.3378		7.516	-20.515	7.508	-17.482	15.016	-9.906
0.0016	0.945072	0.0016	0.911965	0.0016	1.03774	0.0016	1.03741	0.004	1.05949		0.0266	-29.6855	0.0266	-32.2183	0.0266	-18.949	0.0266	-30.7573	0.0266	-15.3777		8.508	-20.83	8.5	-17.402	17.016	-10.245
0.0018	0.939717	0.0018	0.917646	0.0018	0.989051	0.0018	1.03287	0.0045	1.07929		0.0276	-38.4212	0.0276	-29.9326	0.0276	-17.1911	0.0276	-15.1929	0.0276	6.57265		9.5	-19.452	9.508	-17.658	19.016	-11.104
0.002	0.89525	0.002	0.919917	0.002	1.00106	0.002	1.02865	0.005	1.06533		0.0286	-27.3944	0.0286	-27.9345	0.0286	-35.1907	0.0286	-10.9875	0.0286	-19.5063		10.508	-20.155	10.516	-17.167	21.016	-11.121
0.0022	0.884051	0.0022	0.894276	0.0022	0.988725	0.0022	0.998466	0.0055	1.04244		0.0296	-32.808	0.0296	-40.6936	0.0296	-12.584	0.0296	15.2959	0.0296	-4.86764		11.516	-20.637	11.508	-16.825	23.016	-11.895
0.0024	0.895574	0.0024	0.902715	0.0024	0.988404	0.0024	1.02168	0.006	1.11077		0.0306	-45	0.0306	-77.2341	0.0306	-2.45085	0.0306	9.18498	0.0306	-21.4232		12.508	-20.711	12.508	-17.52	25.008	-12.147
0.0026	0.886	0.0026	0.900767	0.0026	1.01048	0.0026	1.01989	0.0065	1.0577		0.0316	-25.463	0.0316	-29.5609	0.0316	-36.1631	0.0316	-29.743	0.0316	-9.011		13.508	-19.813	13.516	-17.913	27.008	-12.394
0.0028	0.898496	0.0028	0.906934	0.0028	0.98175	0.0028	1.02232	0.007	1.12975		0.0326	-14.4644	0.0326	-6.28263	0.0326	-20.0207	0.0326	-19.6466	0.0326	5.32488		14.516	-20.676	14.508	-17.353	29.016	-13.309
0.003	0.896061	0.003	0.905312	0.003	1.01762	0.003	1.02313	0.0075	1.0814		0.0336	-35.523	0.0336	1.08917	0.0336	-9.8473	0.0336	18.29	0.0336	-17.0854		15.508	-20.851	15.5	-17.398	31.016	-12.944
0.0032	0.88324	0.0032	0.906122	0.0032	1.02265	0.0032	1.01632	0.008	1.04585		0.0346	-20.2899	0.0346	-33.0223	0.0346	-32.9791	0.0346	-29.5146	0.0346	-36.6678		16.5	-20.734	16.508	-19.055	33.008	-13.222
0.0034	0.884539	0.0034	0.929331	0.0034	0.991647	0.0034	1.04747	0.0085	1.05267		0.0356	-30.7028	0.0356	-21.5	0.0356	-47.1713	0.0356	1.43204	0.0356	4.346		17.508	-21.552	17.508	-18.64	35.008	-13.424
0.0036	0.867823	0.0036	0.889245	0.0036	1.01891	0.0036	0.977857	0.009	1.05673		0.0366	-22.6566	0.0366	-37.7317	0.0366	-41.1685	0.0366	-13.9595	0.0366	-6.826		18.508	-21.257	18.5	-18.114	37.016	-13.454
0.0038	0.874152	0.0038	0.918295	0.0038	0.991488	0.0038	1.02264	0.0095	1.0392		0.0376	-33.8409	0.0376	-25.3628	0.0376	-41.7644	0.0376	5.13065	0.0376	13.123		19.5	-19.818	19.508	-18.709	39.016	-13.382
0.004	0.855164	0.004	0.940852	0.004	1.01924	0.004	0.999437	0.01	1.06062		0.0386	-21.3442	0.0386	-24.6388	0.0386	-12.7622	0.0386	17.4217	0.0386	-1.85093		20.508	-21.595	20.516	-17.887	41.016	-13.205
0.0042	0.920729	0.0042	0.904338	0.0042	0.990836	0.0042	0.994895	0.0105	1.02248		0.0396	-12.0419	0.0396	-40.1739	0.0396	-35.9015	0.0396	-8.37846	0.0396	-10.9192		21.508	-21.603	21.508	-18.517	43.016	-13.477
0.0044	0.888271	0.0044	0.92576	0.0044	0.959354	0.0044	0.983858	0.011	1.09324		0.0406	-41.5509	0.0406	-53.8259	0.0406	-40.0538	0.0406	-8.59337	0.0406	8.02417		22.5	-21.343	22.508	-19.355	45.016	-13.929
0.0046	0.903851	0.0046	0.879346	0.0046	1.02492	0.0046	1.00139	0.0115	1.05916		0.0416	-34.0167	0.0416	-49.3637	0.0416	-49.7342	0.0416	-12.4512	0.0416	-13.0777		23.508	-21.812	23.516	-18.748	47.016	-14.413
0.0048	0.861007	0.0048	0.908557	0.0048	1.00122	0.0048	1.04683	0.012	1.06988		0.0426	-30.0201	0.0426	-44.7676	0.0426	-58.5024	0.0426	-37.5122	0.0426	-6.64083		24.516	-21.826	24.508	-18.957	49.016	-14.826
0.005	0.866524	0.005	0.910181	0.005	0.991974	0.005	1.01193	0.0125	1.04148		0.0436	-54.4395	0.0436	-50.9093	0.0436	-35.7117	0.0436	-46.5606	0.0436	-16.6265		25.508	-21.683	25.5	-18.871	51.016	-15.055
0.0052	0.882753	0.0052	0.919106	0.0052	0.975745	0.0052	0.992138	0.013	1.06565		0.0446	-35.661	0.0446	-20.4618	0.0446	-1.40457	0.0446	-12.1767	0.0446	-24.1198		26.5	-21.33	26.508	-19.065	53.016	-14.754
0.0054	0.882105	0.0054	0.919431	0.0054	1.05316	0.0054	1.01291	0.0135	1.06452		0.0456	-28.0616	0.0456	-19.0231	0.0456	-7.01238	0.0456	-26.8974	0.0456	-7.96817		27.508	-21.131	27.508	-18.578	55.016	-15.74
0.0056	0.861169	0.0056	0.881293	0.0056	0.973959	0.0056	1.01908	0.014	1.02151		0.0466	-22.8652	0.0466	-17.4573	0.0466	-19.684	0.0466	-19.2066	0.0466	6.83067		28.508	-21.884	28.5	-19.588	57.016	-14.927
0.0058	0.879182	0.0058	0.888433	0.0058	0.971688	0.0058	1.03336	0.0145	1.03336		0.0476	-24.0841	0.0476	-20.9171	0.0476	-7.71525	0.0476	-32.3431	0.0476	-4.61027		29.5	-22.145	29.508	-19.593	59.016	-14.581
0.006	0.86831	0.006	0.90661	0.006	0.950915	0.006	0.963898	0.015	1.08756		0.0486	-30.3767	0.0486	-31.0734	0.0486	-29.9305	0.0486	-13.9558	0.0486	-36.69		30.508	-22.117	30.516	-20.021	61.016	-14.756
0.0062	0.880968	0.0062	0.900605	0.0062	0.934362	0.0062	1.02249	0.0155	1.02151		0.0496	-48.9263	0.0496	-42.259	0.0496	-51.5087	0.0496	-6.5265	0.0496	-39.0738		31.516	-21.525	31.508	-20.287	63.008	-15.51
0.0064	0.832769	0.0064	0.93355	0.0064	0.978179	0.0064	1.02005	0.016	1.05364		0.0506	-31.3244	0.0506	-42.6715	0.0506	-60.1732	0.0506	-43.8444	0.0506	-15.1833		32.508	-21.703	32.508	-19.666	65.008	-14.757
0.0066	0.83001	0.0066	0.916509	0.0066	0.97834	0.0066	1.02882	0.0165	1.08415		0.0516	-45.7939	0.0516	-36.0772	0.0516	-60.1589	0.0516	-35.6016	0.0516	-23.1723		33.508	-21.121	33.516	-19.515	67.016	-15.374
0.0068	0.875775	0.0068	0.895898	0.0068	0.958542	0.0068	1.01161	0.017	1.06516		0.0526	-75.6135	0.0526	-39.6882	0.0526	-43.4121	0.0526	-40.5648	0.0526	16.4553		34.516	-21.493	34.508	-20.879	69.016	-16.225
0.007	0.904825	0.007	0.901903	0.007	0.985969	0.007	0.981098	0.0175	1.0603		0.0536	-23.7201	0.0536	-19.8203	0.0536	-31.7953	0.0536	-19.6499	0.0536	15.0868		35.508	-21.728	35.5	-20.063	71.016	-15.61
0.0072	0.874314	0.0072	0.88324	0.0072	1.00398	0.0072	0.981914	0.018	1.05462		0.0546	-21.86	0.0546	-57.2394	0.0546	-31.7527	0.0546	-33.7678	0.0546	-24.6493		36.5	-21.881	36.508	-19.95	73.016	-16.314
0.0074	0.845427	0.0074	0.897522	0.0074	0.975907	0.0074	1.053	0.0185	1.0358		0.0556	-32.7384	0.0556	-43.9615	0.0556	-26.0827	0.0556	-21.4824	0.0556	7.82543		37.508	-20.897	37.508	-20.333	75.016	-16.709
0.0076	0.884376	0.0076	0.884701	0.0076	0.956757	0.0076	0.971039	0.019	1.05689		0.0566	-36.3877	0.0566	-8.41838	0.0566	-9.67244	0.0566	-2.70686	0.0566	-13.4769		38.508	-22.146	38.5	-21.226	77.016	-17.096
0.0078	0.887784	0.0078	0.874476	0.0078	0.970714	0.0078	0.986294	0.0195	1.08221		0.0576	-20.1428	0.0576	-25.6434	0.0576	6.65309	0.0576	-25.4498	0.0576	-34.1328		39.5	-22.204	39.508	-21.126	79.016	-16.085
0.008	0.873178	0.008	0.887136	0.008	0.981912	0.008	1.00836	0.02	1.01729		0.0586	-37.5678	0.0586	-44.8854	0.0586	-48.6856	0.0586	-14.7171	0.0586	-17.1323		40.508	-22.085	40.516	-20.666	81.016	-16.619
0.0082	0.878696	0.0082	0.911965	0.0082	0.97201	0.0082	1.00106	0.0205	1.01502		0.0596	-44.6725	0.0596	-47.1669	0.0596	-6.23637	0.0596	-36.5049	0.0596	-5.73641		41.516	-22.717	41.508	-21.172	83.016	-16.966
0.0084	0.872205	0.0084	0.880157	0.0084	0.9626	0.0084	1.03531	0.021	1.02735		0.0606	-29.4243	0.0606	-42.4466	0.0606	-17.7833	0.0606	-1.30221	0.0606	10.5898		42.508	-22.26	42.508	-20.244	85.016	-16.837
0.0086	0.867336	0.0086	0.901579	0.0086	0.966819	0.0086	1.02978	0.0215	1.03303		0.0616	-65.4068	0.0616	-52.7332	0.0616	-55.6026	0.0616	-14.3509	0.0616	12.9536		43.508	-21.994	43.516	-20.888	87.016	-16.638
0.0088	0.889245	0.0088	0.89249	0.0088	0.991484	0.0088	0.968766	0.022	1.01826		0.0626	-42.1012	0.0626	-4.82837	0.0626	-25.8633	0.0626	-5.76412	0.0626	2.23387		44.516	-22.693	44.508	-20.497	89.016	-17.726
0.009	0.834716	0.009	0.85987	0.009	0.976556	0.009	1.02524	0.0225	1.0947		0.0636	-33.924	0.0636	-59.5284	0.0636	-15.5686	0.0636	-19.5146	0.0636	-3.60572		45.508	-21.972	45.5	-20.081	91.016	-17.57
0.0092	0.885999	0.0092	0.841695	0.0092	0.966008	0.0092	1.02103	0.023	1.02865		0.0646	-53.1017	0.0646	-32.1529	0.0646	-17.1536	0.0646	-1.35387	0.0646	-8.42233		46.5	-22.374	46.508	-21.646	93.016	-17.272
0.0094	0.875288	0.0094	0.905474	0.0094	1.00837	0.0094	0.98305	0.0235	1.05916		0.0656	-11.8399	0.0656	-17.9306	0.0656	1.06453	0.0656	-9.89287	0.0656	-35.0102		47.508	-22.883	47.508	-20.437	95.016	-17.542
0.0096	0.871231	0.0096	0.87691	0.0096	0.978504	0.0096	1.03271	0.024	1.03823		0.0666	-19.4887	0.0666	-23.475	0.0666	-32.604	0.0666	-8.55229	0.0666	12.5882		48.508	-22.367	48.5	-20.008	97.016	-17.398
0.0098	0.85062	0.0098	0.896224	0.0098	1.02978	0.0098	0.979478	0.0245	1.05267		0.0676	-47.7847	0.0676	-33.7555	0.0676	-62.0796	0.0676	-28.44	0.0676	8.90536		49.5	-22.247	49.508	-20.753	99.016	-17.853
0.01	0.870257	0.01	0.854677	0.01	0.989701	0.01	0.994247	0.025	1.053		0.0686	-19.2047	0.0686	-13.5029	0.0686	-16.9672	0.0686	-11.3308	0.0686	8.4575		50.508	-22.629	50.516	-19.596	101.016	-18.244
0.0102	0.822544	0.0102	0.84494	0.0102	0.998463	0.0102	1.00707	0.0255	1.03141		0.0696	-35.1186	0.0696	-47.5284	0.0696	-9.94792	0.0696	-34.323	0.0696	12.8487		51.516	-21.773	51.508	-19.758	103.008	-18.74
0.0104	0.902065	0.0104	0.899469	0.0104	0.997005	0.0104	0.968279	0.026	1.06241		0.0706	-52.359	0.0706	-28.2745	0.0706	-39.2274	0.0706	-14.9275	0.0706	-38.3067		52.508	-22.172	52.5	-20.763	105.008	-18.103
0.0106	0.852568	0.0106	0.889732	0.0106	0.974284	0.0106	0.977692	0.0265	1.03628		0.0716	-18.4327	0.0716	-12.4041	0.0716	-67.7188	0.0716	-9.81982	0.0716	-11.4952		53.508	-23.146	53.508	-21.218	107.016	-19.004
0.0108	0.867012	0.0108	0.913589	0.0108	0.979478	0.0108	1.02427	0.027	1.04926		0.0726	-51.12	0.0726	-8.72002	0.0726	-47.0016	0.0726	-6.39762	0.0726	-29.5247		54.516	-22.861	54.508	-21.232	109.016	-17.911
0.011	0.877885	0.011	0.863603	0.011	0.957082	0.011	1.03466	0.0275	1.06988		0.0736	-5.23043	0.0736	-39.7037	0.0736	-22.0899	0.0736	20.4705	0.0736	-11.2447		55.508	-22.186	55.5	-20.856	111.016	-18.278
0.0112	0.850133	0.0112	0.918619	0.0112	0.971526	0.0112	0.984022	0.028	1.06695		0.0746	-42.0701	0.0746	-36.6706	0.0746	-29.2206	0.0746	0.213	0.0746	-13.7458		56.5	-22.186	56.508	-21.411	113.016	-17.442
0.0114	0.888758	0.0114	0.871718	0.0114	0.954648	0.0114	1.02751	0.0285	1.01194		0.0756	-34.5306	0.0756	-27.6958	0.0756	-32.2446	0.0756	-16.2095	0.0756	-43.6758		57.508	-22.433	57.508	-20.916	115.016	-18.398
0.0116	0.875451	0.0116	0.86831	0.0116	0.991324	0.0116	1.01031	0.029	1.06581		0.0766	-52.5168	0.0766	-0.59325	0.0766	4.12605	0.0766	-13.4481	0.0766	-20.3308		58.508	-22.601	58.5	-21.741	117.016	-18.428
0.0118	0.882266	0.0118	0.891355	0.0118	0.990674	0.0118	0.976718	0.0295	1.06079		0.0776	-38.033	0.0776	-26.9556	0.0776	-27.8053	0.0776	-15.7348	0.0776	-16.5259		59.5	-21.742	59.508	-21.674	119.016	-18.282
0.012	0.871069	0.012	0.870095	0.012	0.98532	0.012	1.01226	0.03	1.0611		0.0786	-37.903	0.0786	-8.4566	0.0786	-23.5015	0.0786	-27.2406	0.0786	-44.7777		60.508	-22.22	60.516	-20.544	121.016	-16.918
0.0122	0.855976	0.0122	0.894276	0.0122	0.987431	0.0122	0.995381	0.0305	0.99246		0.0796	4.57928	0.0796	-21.0892	0.0796	-13.0971	0.0796	10.2276	0.0796	-8.2575		61.516	-23.439	61.508	-20.921	123.016	-17.765
0.0124	0.869283	0.0124	0.865551	0.0124	0.97331	0.0124	0.999277	0.031	1.03157		0.0806	-54.5983	0.0806	-14.7899	0.0806	-40.8656	0.0806	-8.73854	0.0806	0.0193667		62.508	-22.672	62.5	-22.209	125.016	-19.104
0.0126	0.85841	0.0126	0.879183	0.0126	0.956433	0.0126	0.962275	0.0315	1.03547		0.0816	-37.518	0.0816	-3.09241	0.0816	-48.9516	0.0816	-27.596	0.0816	-14.4618		63.508	-22.917	63.508	-22.007	127.008	-18.983
0.0128	0.872043	0.0128	0.899469	0.0128	0.982886	0.0128	1.00674	0.032	1.06111		0.0826	-37.4055	0.0826	-39.5798	0.0826	-0.335925	0.0826	14.2924	0.0826	-21.2042		64.516	-22.027	64.508	-21.982	129.008	-18.913
0.013	0.876911	0.013	0.877884	0.013	0.974284	0.013	0.984184	0.0325	1.06208		0.0836	-28.5287	0.0836	-44.1478	0.0836	-22.0152	0.0836	-29.1187	0.0836	-18.3382		65.508	-21.213	65.5	-21.258	131.016	-18.493
0.0132	0.840882	0.0132	0.871393	0.0132	1.00415	0.0132	0.998466	0.033	1.04342		0.0846	-54.081	0.0846	-35.2115	0.0846	-8.16038	0.0846	-27.2699	0.0846	-27.529		66.5	-22.587	66.508	-22.242	133.016	-19.19
0.0134	0.809399	0.0134	0.845427	0.0134	0.969253	0.0134	0.972174	0.0335	1.0642		0.0856	-56.3012	0.0856	-39.2924	0.0856	-20.2589	0.0856	-15.4057	0.0856	-8.28313		67.508	-22.177	67.516	-20.507	135.008	-19.472
0.0136	0.863279	0.0136	0.911965	0.0136	0.958704	0.0136	1.01486	0.034	1.05721		0.0866	-31.5247	0.0866	-34.5516	0.0866	-39.8281	0.0866	-22.765	0.0866	22.2122		68.508	-22.541	68.508	-20.938	137.008	-19.252
0.0138	0.859059	0.0138	0.851432	0.0138	0.978666	0.0138	0.9811	0.0345	1.06062		0.0876	-19.8936	0.0876	-32.3038	0.0876	-1.72143	0.0876	-19.6585	0.0876	24.4662		69.5	-22.162	69.508	-20.977	139.016	-19.065
0.014	0.884539	0.014	0.853217	0.014	0.965034	0.014	0.986945	0.035	1.08431		0.0886	-57.453	0.0886	-29.8742	0.0886	-20.9279	0.0886	-23.3014	0.0886	3.40233		70.508	-22.363	70.516	-21.896	141.016	-19.009
0.0142	0.878696	0.0142	0.899145	0.0142	0.975256	0.0142	1.02751	0.0355	1.02524		0.0896	-34.8377	0.0896	-24.2088	0.0896	-32.9543	0.0896	-58.7099	0.0896	-49.7325		71.516	-22.781	71.508	-22.594	143.008	-19.299
0.0144	0.85776	0.0144	0.884539	0.0144	0.974122	0.0144	0.989055	0.036	1.05138		0.0906	-38.1525	0.0906	-36.8155	0.0906	-55.0746	0.0906	-46.8334	0.0906	19.446		72.508	-22.947	72.5	-22.273	145.008	-18.734
0.0146	0.863765	0.0146	0.873178	0.0146	0.94345	0.0146	0.983048	0.0365	1.04261		0.0916	-30.2055	0.0916	-15.034	0.0916	-39.1818	0.0916	-33.0915	0.0916	-4.19267		73.508	-22.36	73.508	-22.436	147.016	-19.377
0.0148	0.831632	0.0148	0.876748	0.0148	0.9428	0.0148	0.985483	0.037	1.05283		0.0926	-15.5529	0.0926	-39.1124	0.0926	-17.3726	0.0926	-13.7786	0.0926	-14.0479		74.516	-23.172	74.508	-22.399	149.016	-19.417
0.015	0.879832	0.015	0.892329	0.015	0.912939	0.015	1.01259	0.0375	1.04423		0.0936	-29.6271	0.0936	-16.3869	0.0936	5.30076	0.0936	-4.6471	0.0936	-9.6518		75.508	-22.396	75.5	-22.754	151.016	-19.481
0.0152	0.841207	0.0152	0.854677	0.0152	0.978341	0.0152	1.00966	0.038	0.993434		0.0946	-39.3756	0.0946	0.935	0.0946	-32.4156	0.0946	-38.6596	0.0946	-2.11894		76.5	-21.883	76.508	-22.728	153.016	-19.591
0.0154	0.871069	0.0154	0.848672	0.0154	0.953188	0.0154	1.02686	0.0385	1.0491		0.0956	-51.788	0.0956	-19.9756	0.0956	-35.8036	0.0956	-20.8112	0.0956	1.22133		77.508	-23.144	77.516	-22.222	155.016	-19.544
0.0156	0.845589	0.0156	0.841857	0.0156	0.982075	0.0156	0.963898	0.039	1.04975		0.0966	-30.4217	0.0966	-33.7622	0.0966	-31.2418	0.0966	4.021	0.0966	-32.6848		78.508	-23.149	78.508	-20.683	157.016	-19.475
0.0158	0.878533	0.0158	0.862954	0.0158	0.945397	0.0158	0.976881	0.0395	1.04829		0.0976	-55.3803	0.0976	-20.2466	0.0976	-29.2356	0.0976	-12.5691	0.0976	3.97333		79.5	-22.358	79.508	-21.888	159.016	-19.363
0.016	0.857436	0.016	0.885512	0.016	0.949616	0.016	0.979153	0.04	1.04715		0.0986	-56.0562	0.0986	-73.3021	0.0986	-6.70015	0.0986	-30.6264	0.0986	-22.8555		80.508	-23.144	80.516	-22.212	161.016	-20.278
0.0162	0.890705	0.0162	0.842019	0.0162	0.939555	0.0162	0.962113	0.0405	1.05364		0.0996	-9.30842	0.0996	-26.6165	0.0996	-33.2706	0.0996	-28.0381	0.0996	-23.3932		81.516	-23.45	81.508	-21.988	163.016	-20.438
0.0164	0.845427	0.0164	0.87188	0.0164	0.947182	0.0164	1.0207	0.041	1.09519		0.1006	-26.7276	0.1006	-26.8167	0.1006	-40.8062	0.1006	-43.1436	0.1006	-16.1763		82.508	-23.07	82.508	-21.407	165.016	-19.086
0.0166	0.849646	0.0166	0.878696	0.0166	0.960652	0.0166	1.00203	0.0415	1.03109		0.1016	-62.3615	0.1016	-19.4008	0.1016	-31.7672	0.1016	3.71137	0.1016	22.2776		83.508	-23.352	83.516	-21.192	167.008	-20.001
0.0168	0.84916	0.0168	0.858086	0.0168	0.967468	0.0168	0.999112	0.042	1.07263		0.1026	-56.4315	0.1026	-8.96537	0.1026	-33.933	0.1026	-31.762	0.1026	-12.911		84.516	-22.531	84.508	-22.739	169.008	-20.642
0.017	0.883727	0.017	0.882591	0.017	0.940853	0.017	1.01599	0.0425	0.98889		0.1036	-26.0517	0.1036	-12.4318	0.1036	-15.4131	0.1036	-28.302	0.1036	8.18445		85.508	-22.775	85.5	-22.077	171.016	-20.219
0.0172	0.839098	0.0172	0.876749	0.0172	0.936634	0.0172	0.974124	0.043	1.01437		0.1046	-20.0786	0.1046	-36.2712	0.1046	-43.2554	0.1046	13.3281	0.1046	-4.34542		86.5	-22.542	86.508	-21.991	173.016	-20.404
0.0174	0.864739	0.0174	0.864739	0.0174	0.921865	0.0174	1.0022	0.0435	1.06468		0.1056	-16.0349	0.1056	-49.8004	0.1056	-56.9808	0.1056	-12.7096	0.1056	-5.47083		87.508	-22.882	87.516	-22.256	175.016	-19.856
0.0176	0.84916	0.0176	0.864901	0.0176	0.961788	0.0176	0.997005	0.044	1.02005		0.1066	-47.1752	0.1066	-32.2484	0.1066	-55.7121	0.1066	-51.839	0.1066	-4.55367		88.508	-23.604	88.508	-22.101	177.016	-20.174
0.0178	0.885026	0.0178	0.876911	0.0178	0.942638	0.0178	0.979153	0.0445	1.03709		0.1076	-54.1462	0.1076	-49.0346	0.1076	-18.5362	0.1076	-34.5655	0.1076	-47.3222		89.5	-22.52	89.508	-22.301	179.016	-19.832
0.018	0.838611	0.018	0.890056	0.018	0.954322	0.018	0.979479	0.045	1.05673		0.1086	-60.689	0.1086	-47.324	0.1086	-46.1086	0.1086	5.33145	0.1086	-1.36867		90.508	-23.214	90.516	-21.566	181.016	-20.256
0.0182	0.835527	0.0182	0.885188	0.0182	0.971039	0.0182	1.02881	0.0455	1.01193		0.1096	-35.5285	0.1096	-21.8615	0.1096	-33.8331	0.1096	-7.05325	0.1096	-16.587		91.508	-23.472	91.508	-23.098	183.008	-20.292
0.0184	0.885512	0.0184	0.891031	0.0184	0.978017	0.0184	1.00593	0.046	1.02378		0.1106	-28.8852	0.1106	-29.1064	0.1106	-20.4842	0.1106	-14.211	0.1106	-6.24967		92.5	-23.297	92.5	-23.329	185.008	-20.019
0.0186	0.85419	0.0186	0.861007	0.0186	1.0022	0.0186	1.0082	0.0465	1.02557		0.1116	-50.7973	0.1116	-40.1245	0.1116	-8.68475	0.1116	-3.684	0.1116	-36.1085		93.508	-23.051	93.508	-22.839	187.016	-19.696
0.0188	0.880805	0.0188	0.894763	0.0188	0.947507	0.0188	0.996357	0.047	1.00139		0.1126	0.418675	0.1126	-23.7809	0.1126	-38.5122	0.1126	-20.364	0.1126	-53.7618		94.516	-23.046	94.508	-22.25	189.016	-20.448
0.019	0.845102	0.019	0.86977	0.019	0.958704	0.019	1.00025	0.0475	1.0689		0.1136	-32.7184	0.1136	-32.0654	0.1136	-38.4925	0.1136	-20.9608	0.1136	-16.8064		95.508	-22.331	95.5	-22.708	191.008	-20.279
0.0192	0.854677	0.0192	0.87042	0.0192	0.963576	0.0192	0.980776	0.048	1.04001		0.1146	-20.9203	0.1146	-38.5213	0.1146	-34.8132	0.1146	-8.40875	0.1146	-14.5017		96.5	-22.768	96.508	-22.987	193.008	-20.671
0.0194	0.812807	0.0194	0.867336	0.0194	0.95838	0.0194	0.968442	0.0485	1.03125		0.1156	-36.4767	0.1156	-19.0059	0.1156	-17.1021	0.1156	-10.6938	0.1156	-25.834		97.508	-22.271	97.516	-23.014	195.016	-20.66
0.0196	0.848186	0.0196	0.860358	0.0196	0.96195	0.0196	0.972824	0.049	1.01891		0.1166	10.9886	0.1166	-46.1673	0.1166	-1.092	0.1166	-18.3962	0.1166	1.13713		98.508	-22.681	98.508	-22.015	197.016	-20.7
0.0198	0.839422	0.0198	0.853379	0.0198	0.962762	0.0198	1.00625	0.0495	1.06549		0.1176	-15.7304	0.1176	-57.8976	0.1176	-30.7089	0.1176	-31.5944	0.1176	-31.5613		99.5	-21.65	99.5	-22.656	199.016	-19.856
0.02	0.857923	0.02	0.854839	0.02	0.93923	0.02	1.02897	0.05	1.03434		0.1186	-37.0532	0.1186	-23.2317	0.1186	-32.6851	0.1186	-28.0739	0.1186	-13.4334		100.508	-22.425	100.508	-21.795	201.016	-20.945
0.0202	0.867498	0.0202	0.852081	0.0202	0.927221	0.0202	0.979802	0.0505	1.06566		0.1196	-18.8046	0.1196	-42.2756	0.1196	-32.3262	0.1196	-27.2903	0.1196	-22.9614		101.516	-23.119	101.508	-22.374	203.016	-20.517
0.0204	0.812157	0.0204	0.847862	0.0204	0.961139	0.0204	0.996842	0.051	1.02638		0.1206	-24.2018	0.1206	-42.2451	0.1206	-27.336	0.1206	-28.6854	0.1206	0.7955		102.508	-23.497	102.5	-22.696	205.016	-20.032
0.0206	0.861007	0.0206	0.852892	0.0206	0.953674	0.0206	0.960328	0.0515	1.00398		0.1216	-24.9939	0.1216	-29.0412	0.1216	-27.4731	0.1216	-23.5881	0.1216	-1.06488		103.508	-22.718	103.508	-22.645	207.016	-20.439
0.0208	0.864901	0.0208	0.886648	0.0208	0.917158	0.0208	0.96049	0.052	1.0564		0.1226	-14.7847	0.1226	-24.3164	0.1226	-55.9423	0.1226	-29.0983	0.1226	-47.8363		104.516	-22.636	104.516	-23.424	209.016	-21.107
0.021	0.883565	0.021	0.825952	0.021	0.969415	0.021	0.986456	0.0525	0.990026		0.1236	-38.9802	0.1236	-4.80777	0.1236	-13.8796	0.1236	-16.8121	0.1236	-29.468		105.508	-21.922	105.508	-21.474	211.016	-21.135
0.0212	0.868472	0.0212	0.884539	0.0212	0.970065	0.0212	1.00609	0.053	1.08627		0.1246	-58.0413	0.1246	-16.4071	0.1246	-21.6532	0.1246	-10.3885	0.1246	-38.5075		106.508	-22.354	106.508	-23.198	213.016	-20.731
0.0214	0.833904	0.0214	0.864253	0.0214	0.957569	0.0214	1.00285	0.0535	1.02768		0.1256	-36.5213	0.1256	-32.3283	0.1256	-24.3989	0.1256	-33.3023	0.1256	-4.21367		107.516	-21.594	107.516	-22.244	215.016	-20.623
0.0216	0.868959	0.0216	0.854353	0.0216	0.949941	0.0216	0.969903	0.054	0.998466		0.1266	-65.0773	0.1266	-32.2529	0.1266	-20.1664	0.1266	-11.8581	0.1266	-29.1045		108.508	-23.006	108.508	-23.602	217.016	-20.578
0.0218	0.889408	0.0218	0.879346	0.0218	0.952538	0.0218	1.00723	0.0545	1.00317		0.1276	-25.8461	0.1276	-43.8069	0.1276	-29.3216	0.1276	-18.8064	0.1276	-35.2285		109.5	-23.762	109.5	-22.222	219.016	-20.53
0.022	0.835041	0.022	0.851919	0.022	0.920891	0.022	0.967631	0.055	1.06631		0.1286	-19.7471	0.1286	-29.1372	0.1286	-13.7095	0.1286	-31.6014	0.1286	-29.1298		110.508	-23.439	110.508	-22.896	221.016	-20.624
0.0222	0.863441	0.0222	0.898171	0.0222	0.957731	0.0222	1.0181	0.0555	1.04521		0.1296	-29.6462	0.1296	-32.9895	0.1296	-42.6686	0.1296	-29.2843	0.1296	-2.16134		111.508	-23.676	111.508	-23.434	223.016	-20.081
0.0224	0.852405	0.0224	0.859384	0.0224	0.938581	0.0224	0.974933	0.056	1.0749		0.1306	-35.1061	0.1306	-44.1814	0.1306	-34.9353	0.1306	-38.1846	0.1306	14.487		112.5	-22.555	112.5	-22.636	225.016	-20.568
0.0226	0.853217	0.0226	0.833093	0.0226	0.950753	0.0226	0.960492	0.0565	1.06452		0.1316	-29.2652	0.1316	-16.9199	0.1316	6.33089	0.1316	-20.0162	0.1316	35.8215		113.508	-23.038	113.508	-22.826	227.016	-20.973
0.0228	0.85273	0.0228	0.854353	0.0228	0.968605	0.0228	0.989051	0.057	1.00901		0.1326	-73.5538	0.1326	-6.95325	0.1326	-27.7882	0.1326	-33.0084	0.1326	-12.8132		114.516	-23.17	114.516	-22.722	229.016	-20.71
0.023	0.842668	0.023	0.860195	0.023	0.969578	0.023	0.986619	0.0575	1.00934		0.1336	-62.5718	0.1336	-9.62136	0.1336	-32.1389	0.1336	-24.0267	0.1336	14.4811		115.508	-23.362	115.508	-22.284	231.016	-20.894
0.0232	0.861656	0.0232	0.827575	0.0232	0.966495	0.0232	0.978017	0.058	1.03531		0.1346	-46.7615	0.1346	-34.1061	0.1346	-8.19126	0.1346	-29.9118	0.1346	31.9882		116.508	-23.462	116.508	-22.941	233.016	-21.621
0.0234	0.88681	0.0234	0.863927	0.0234	0.949941	0.0234	0.989538	0.0585	1.02232		0.1356	-38.6998	0.1356	-41.3132	0.1356	-12.4836	0.1356	5.81338	0.1356	16.3051		117.516	-24.065	117.516	-22.757	235.016	-21.043
0.0236	0.871555	0.0236	0.881779	0.0236	0.979966	0.0236	1.00139	0.059	1.04163		0.1366	-34.6902	0.1366	-55.8691	0.1366	-40.6426	0.1366	-17.3185	0.1366	-26.5387		118.508	-23.967	118.508	-21.989	237.016	-22.106
0.0238	0.853866	0.0238	0.832769	0.0238	0.974609	0.0238	0.965359	0.0595	1.05332		0.1376	-45.2261	0.1376	-53.6044	0.1376	-44.4545	0.1376	-30.0834	0.1376	-1.68317		119.5	-23.3	119.508	-22.766	239.016	-20.704
0.024	0.86831	0.024	0.867822	0.024	0.941015	0.024	0.971038	0.06	1.01908		0.1386	-57.8655	0.1386	-37.6197	0.1386	-30.6698	0.1386	2.2162	0.1386	-8.69447		120.508	-23.012	120.516	-23.507	241.016	-20.426
0.0242	0.842993	0.0242	0.869932	0.0242	0.942962	0.0242	0.976069	0.0605	1.04797		0.1396	-33.6454	0.1396	-43.1502	0.1396	-27.9445	0.1396	-16.229	0.1396	-29.7028		121.508	-22.347	121.508	-22.843	243.016	-20.631
0.0244	0.857923	0.0244	0.838611	0.0244	0.94345	0.0244	0.999604	0.061	1.02963		0.1406	-44.555	0.1406	-36.5121	0.1406	-40.8693	0.1406	-10.5793	0.1406	-39.3718		122.5	-23.242	122.5	-22.165	245.016	-21.248
0.0246	0.836988	0.0246	0.878047	0.0246	0.938905	0.0246	0.979153	0.0615	1.02248		0.1416	-44.78	0.1416	-12.0113	0.1416	-38.6156	0.1416	-75.224	0.1416	-53.89		123.508	-23.673	123.508	-23.539	247.016	-21.075
0.0248	0.824167	0.0248	0.850133	0.0248	0.945397	0.0248	0.958543	0.062	1.05592		0.1426	-38.7541	0.1426	-12.5684	0.1426	-44.4294	0.1426	-45.7729	0.1426	6.25526		124.508	-23.678	124.508	-23.076	249.016	-21.347
0.025	0.873503	0.025	0.864253	0.025	0.953674	0.025	0.963086	0.0625	1.03482		0.1436	-34.0404	0.1436	-30.2968	0.1436	-35.1715	0.1436	-38.9507	0.1436	9.72873		125.5	-23.255	125.5	-23.583	251.016	-21.264
0.0252	0.878047	0.0252	0.892004	0.0252	0.960814	0.0252	0.949454	0.063	1.01518		0.1446	-49.206	0.1446	-27.7484	0.1446	-29.2198	0.1446	-30.4737	0.1446	-10.5078		126.508	-23.583	126.508	-22.668	253.016	-21.433
0.0254	0.836014	0.0254	0.843642	0.0254	0.93923	0.0254	0.919106	0.0635	1.03985		0.1456	-66.4729	0.1456	-38.2004	0.1456	-14.9355	0.1456	-33.5896	0.1456	-37.3417		127.516	-22.319	127.516	-21.51	255.008	-20.309
0.0256	0.845589	0.0256	0.865064	0.0256	0.956595	0.0256	0.99262	0.064	1.02963		0.1466	-42.0648	0.1466	4.05334	0.1466	-57.2674	0.1466	-51.0318	0.1466	-2.33499		128.508	-21.149	128.508	-21.85	257.008	-20.867
0.0258	0.872853	0.0258	0.844778	0.0258	0.951402	0.0258	0.982398	0.0645	1.03043		0.1476	-19.0898	0.1476	18.7629	0.1476	-20.7904	0.1476	-33.6869	0.1476	26.1951		129.5	-22.689	129.5	-22.253	259.016	-20.765
0.026	0.875938	0.026	0.862143	0.026	0.939716	0.026	0.999278	0.065	1.02297		0.1486	-8.14477	0.1486	-12.1217	0.1486	-6.23459	0.1486	9.01769	0.1486	-6.6132		130.508	-22.083	130.508	-23.926	261.016	-20.532
0.0262	0.815079	0.0262	0.838448	0.0262	0.922352	0.0262	1.03465	0.0655	1.06452		0.1496	-49.3685	0.1496	-42.0706	0.1496	-15.6345	0.1496	-5.9474	0.1496	34.6683		131.508	-23.145	131.508	-22.195	263.016	-20.488
0.0264	0.836338	0.0264	0.857112	0.0264	0.931927	0.0264	0.977531	0.066	1.04699		0.1506	-53.035	0.1506	-48.938	0.1506	-15.7659	0.1506	-41.9672	0.1506	-15.4802		132.5	-23.233	132.5	-23.1	265.016	-21.439
0.0266	0.86766	0.0266	0.876262	0.0266	0.961301	0.0266	0.959354	0.0665	1.06289		0.1516	-34.4922	0.1516	-40.1821	0.1516	-25.4049	0.1516	-37.6241	0.1516	8.20267		133.508	-23.425	133.508	-22.984	267.016	-20.485
0.0268	0.860357	0.0268	0.89314	0.0268	0.940691	0.0268	0.967306	0.067	1.06306		0.1526	-46.2476	0.1526	-43.7269	0.1526	-8.13147	0.1526	-5.76412	0.1526	-10.7035		134.516	-23.667	134.508	-21.96	269.016	-20.759
0.027	0.84851	0.027	0.844777	0.027	0.950103	0.027	0.980452	0.0675	1.00901		0.1536	-45.324	0.1536	-17.5253	0.1536	7.13988	0.1536	-25.2069	0.1536	-26.1295		135.508	-22.932	135.5	-23.225	271.016	-20.399
0.0272	0.864253	0.0272	0.850133	0.0272	0.956107	0.0272	0.976719	0.068	1.03968		0.1546	-32.1955	0.1546	-34.3205	0.1546	-54.1105	0.1546	-34.5384	0.1546	2.52749		136.508	-22.409	136.508	-24.029	273.016	-21.06
0.0274	0.854839	0.0274	0.858086	0.0274	0.948805	0.0274	0.98678	0.0685	1.01177		0.1556	-39.6464	0.1556	-3.36203	0.1556	-38.0378	0.1556	-2.04038	0.1556	-22.8742		137.516	-22.601	137.516	-24.232	275.016	-20.698
0.0276	0.835365	0.0276	0.853379	0.0276	0.996683	0.0276	0.977855	0.069	1.00674		0.1566	-39.6731	0.1566	-11.8289	0.1566	-52.0613	0.1566	-6.46439	0.1566	-41.3593		138.508	-23.57	138.508	-22.939	277.016	-21.645
0.0278	0.855489	0.0278	0.838286	0.0278	0.945234	0.0278	0.985483	0.0695	1.00382		0.1576	-34.2421	0.1576	-16.7655	0.1576	-20.5389	0.1576	14.067	0.1576	-36.0715		139.5	-23.38	139.508	-22.453	279.008	-21.073
0.028	0.828548	0.028	0.884701	0.028	0.964709	0.028	0.957569	0.07	1.10817		0.1586	-4.81867	0.1586	-38.6155	0.1586	-30.143	0.1586	-3.16492	0.1586	4.19517		140.508	-23.324	140.516	-23.438	281.008	-21.063
0.0282	0.846563	0.0282	0.874639	0.0282	0.954647	0.0282	0.974771	0.0705	1.01518		0.1596	-46.0775	0.1596	-28.7813	0.1596	-24.922	0.1596	-20.2174	0.1596	1.03119		141.508	-22.313	141.508	-23.135	283.016	-20.741
0.0284	0.877884	0.0284	0.845589	0.0284	0.943774	0.0284	0.970552	0.071	1.06874		0.1606	-45.8501	0.1606	-33.1335	0.1606	-38.4515	0.1606	-49.1014	0.1606	-25.1556		142.5	-22.947	142.5	-23.04	285.016	-21.373
0.0286	0.877073	0.0286	0.840558	0.0286	0.920405	0.0286	0.976231	0.0715	1.02183		0.1616	-32.1003	0.1616	-49.7544	0.1616	-23.5375	0.1616	-57.8674	0.1616	-32.208		143.508	-23.264	143.508	-23.147	287.016	-20.494
0.0288	0.874314	0.0288	0.875613	0.0288	0.923813	0.0288	0.976557	0.072	1.01177		0.1626	-11.629	0.1626	-41.1783	0.1626	17.7072	0.1626	-38.863	0.1626	-16.9173		144.516	-23.479	144.508	-23.845	289.016	-21.539
0.029	0.843317	0.029	0.907422	0.029	0.900443	0.029	0.974772	0.0725	1.02979		0.1636	-30.3574	0.1636	-29.449	0.1636	-18.5252	0.1636	-13.4825	0.1636	-16.8293		145.508	-23.169	145.5	-23.184	291.016	-21.502
0.0292	0.84072	0.0292	0.853217	0.0292	0.935172	0.0292	0.946046	0.073	1.04212		0.1646	-43.0155	0.1646	-23.0994	0.1646	-33.8585	0.1646	-38.3543	0.1646	-11.5282		146.508	-22.427	146.508	-23.401	293.016	-21.656
0.0294	0.865064	0.0294	0.852892	0.0294	0.920567	0.0294	0.97185	0.0735	1.04699		0.1656	-35.337	0.1656	-46.8192	0.1656	-53.7394	0.1656	-30.1564	0.1656	27.997		147.516	-22.916	147.516	-23.316	295.008	-21.607
0.0296	0.856625	0.0296	0.820434	0.0296	0.927058	0.0296	0.94491	0.074	1.00983		0.1666	-48.5063	0.1666	-46.5551	0.1666	-23.7559	0.1666	-4.72662	0.1666	-47.4908		148.508	-23.753	148.508	-22.572	297.008	-21.797
0.0298	0.835203	0.0298	0.804693	0.0298	0.920891	0.0298	0.966007	0.0745	0.985969		0.1676	-24.83	0.1676	-42.0661	0.1676	-5.00402	0.1676	-22.8599	0.1676	-13.7078		149.5	-23.009	149.508	-23.897	299.016	-21.412
0.03	0.825141	0.03	0.881617	0.03	0.924624	0.03	0.963251	0.075	1.04326		0.1686	-27.1918	0.1686	-33.4231	0.1686	-32.8576	0.1686	-10.3143	0.1686	-9.53217		150.508	-23.754	150.516	-23.193	301.016	-21.058
0.0302	0.899307	0.0302	0.859546	0.0302	0.918295	0.0302	0.993919	0.0755	1.04358		0.1696	-6.77115	0.1696	-15.3735	0.1696	-15.5619	0.1696	-8.55325	0.1696	-2.41917		151.508	-23.126	151.508	-24.369	303.008	-20.852
0.0304	0.874802	0.0304	0.847699	0.0304	0.918782	0.0304	0.938743	0.076	1.03206		0.1706	-38.3143	0.1706	-43.529	0.1706	-50.3504	0.1706	-29.2167	0.1706	-13.885		152.5	-22.87	152.508	-22.394	305.008	-21.296
0.0306	0.879345	0.0306	0.809074	0.0306	0.969741	0.0306	0.984184	0.0765	1.02833		0.1716	-46.2015	0.1716	-27.6416	0.1716	-52.5854	0.1716	-0.255917	0.1716	-21.0511		153.508	-23.246	153.516	-22.643	307.016	-21.858
0.0308	0.877884	0.0308	0.838773	0.0308	0.949617	0.0308	0.961464	0.077	1.02459		0.1726	-27.2251	0.1726	-22.7864	0.1726	-21.4344	0.1726	-2.44437	0.1726	-18.291		154.516	-23.269	154.508	-23.156	309.016	-20.706
0.031	0.875775	0.031	0.862629	0.031	0.912776	0.031	1.00642	0.0775	1.02443		0.1736	-17.6953	0.1736	-27.619	0.1736	-41.4513	0.1736	-39.055	0.1736	1.73313		155.508	-23.393	155.5	-22.892	311.008	-21.479
0.0312	0.883889	0.0312	0.858897	0.0312	0.942638	0.0312	1.00285	0.078	1.01437		0.1746	-28.7122	0.1746	-57.0513	0.1746	-29.7954	0.1746	-13.4721	0.1746	-31.9002		156.508	-22.755	156.508	-23.32	313.008	-22.578
0.0314	0.848835	0.0314	0.860357	0.0314	0.922027	0.0314	0.954647	0.0785	1.04634		0.1756	-39.8552	0.1756	-34.6077	0.1756	-44.9739	0.1756	6.50862	0.1756	-2.37017		157.516	-22.67	157.508	-23.351	315.016	-21.818
0.0316	0.861169	0.0316	0.867336	0.0316	0.919917	0.0316	0.985808	0.079	1.00204		0.1766	-30.4158	0.1766	-20.4214	0.1766	-53.2239	0.1766	-23.916	0.1766	8.51391		158.508	-22.648	158.5	-23.955	317.016	-22.821
0.0318	0.86409	0.0318	0.863441	0.0318	0.901092	0.0318	0.977043	0.0795	1.0267		0.1776	-34.9203	0.1776	-8.06046	0.1776	-33.4928	0.1776	-36.1225	0.1776	-30.1835		159.5	-23.368	159.508	-22.466	319.008	-21.36
0.032	0.861494	0.032	0.883727	0.032	0.924624	0.032	0.959029	0.08	1.03953		0.1786	3.90155	0.1786	-43.4426	0.1786	-42.3581	0.1786	-34.2968	0.1786	-3.25166		160.508	-23.093	160.516	-22.634	321.008	-21.303
0.0322	0.853703	0.0322	0.829198	0.0322	0.921378	0.0322	1.01031	0.0805	1.01632		0.1796	2.79229	0.1796	-28.8939	0.1796	-10.7401	0.1796	-29.8665	0.1796	-20.2432		161.508	-23.478	161.508	-22.835	323.016	-21.017
0.0324	0.87967	0.0324	0.869608	0.0324	0.90596	0.0324	0.951564	0.081	1.05559		0.1806	-36.0007	0.1806	-8.85735	0.1806	-33.2097	0.1806	-30.5771	0.1806	12.1485		162.5	-23.814	162.5	-22.612	325.016	-21.609
0.0326	0.825465	0.0326	0.868796	0.0326	0.950106	0.0326	0.982401	0.0815	1.01551		0.1816	-52.7883	0.1816	-31.2049	0.1816	-19.1666	0.1816	-27.2624	0.1816	11.2461		163.508	-23.589	163.508	-22.672	327.008	-20.973
0.0328	0.861331	0.0328	0.857436	0.0328	0.933874	0.0328	0.993922	0.082	1.02216		0.1826	-38.3067	0.1826	-21.7706	0.1826	-14.0789	0.1826	-36.7235	0.1826	-7.54983		164.516	-23.683	164.508	-24.819	329.008	-21.436
0.033	0.859059	0.033	0.831957	0.033	0.947182	0.033	0.942476	0.0825	1.04878		0.1836	-4.1295	0.1836	-26.8062	0.1836	-55.417	0.1836	-29.5283	0.1836	-13.0252		165.508	-23.949	165.5	-23.841	331.016	-21.183
0.0332	0.83926	0.0332	0.849808	0.0332	0.92511	0.0332	0.972174	0.083	1.04034		0.1846	-24.5006	0.1846	-21.3134	0.1846	-45.5292	0.1846	-16.5518	0.1846	-54.1672		166.508	-23.655	166.508	-23.54	333.016	-21.433
0.0334	0.84072	0.0334	0.814754	0.0334	0.935984	0.0334	0.993597	0.0835	1.03595		0.1856	-60.489	0.1856	-38.7723	0.1856	-30.1654	0.1856	-46.5376	0.1856	-29.6138		167.516	-22.175	167.508	-22.689	335.008	-21.207
0.0336	0.863603	0.0336	0.872529	0.0336	0.941502	0.0336	0.97185	0.084	1.04845		0.1866	-32.2358	0.1866	-4.693	0.1866	1.09282	0.1866	-20.683	0.1866	-25.0423		168.508	-23.47	168.5	-22.197	337.008	-20.925
0.0338	0.819622	0.0338	0.847699	0.0338	0.950428	0.0338	0.98954	0.0845	1.04926		0.1876	-23.9035	0.1876	-39.3754	0.1876	-19.7093	0.1876	-15.6161	0.1876	4.64912		169.5	-23.223	169.508	-23.018	339.016	-22.032
0.034	0.876424	0.034	0.85419	0.034	0.926571	0.034	0.94345	0.085	1.06403		0.1886	-22.9727	0.1886	-33.5617	0.1886	-12.4642	0.1886	-18.2395	0.1886	-9.34733		170.508	-23.161	170.516	-23.477	341.016	-21.428
0.0342	0.837475	0.0342	0.852405	0.0342	0.911641	0.0342	0.964709	0.0855	1.03368		0.1896	-42.6853	0.1896	-31.6754	0.1896	-28.5625	0.1896	-7.8365	0.1896	-30.466		171.508	-24.087	171.508	-23.204	343.016	-20.64
0.0344	0.861655	0.0344	0.847374	0.0344	0.94426	0.0344	0.972176	0.086	1.0048		0.1906	-28.3101	0.1906	-19.7666	0.1906	-16.2441	0.1906	-13.5464	0.1906	-21.5077		172.5	-23.199	172.508	-22.496	345.016	-21.855
0.0346	0.842506	0.0346	0.854677	0.0346	0.945559	0.0346	0.998629	0.0865	1.05202		0.1916	-40.9853	0.1916	-36.985	0.1916	-25.1377	0.1916	-59.3989	0.1916	-39.8752		173.508	-23.487	173.516	-23.235	347.016	-21.092
0.0348	0.844453	0.0348	0.856138	0.0348	0.95416	0.0348	0.969091	0.087	1.01161		0.1926	-40.4898	0.1926	-49.6629	0.1926	-19.2014	0.1926	-32.2764	0.1926	-14.7189		174.516	-22.463	174.508	-22.727	349.016	-21.847
0.035	0.847536	0.035	0.833093	0.035	0.947182	0.035	1.0134	0.0875	1.03011		0.1936	-57.8723	0.1936	-28.4749	0.1936	-33.309	0.1936	-40.9488	0.1936	-12.3689		175.508	-23.523	175.5	-23.106	351.008	-21.258
0.0352	0.844777	0.0352	0.870582	0.0352	0.940853	0.0352	0.978179	0.088	1.00187		0.1946	-26.1938	0.1946	-32.8901	0.1946	-52.307	0.1946	-50.8456	0.1946	-30.0501		176.508	-23.737	176.508	-23.358	353.008	-21.106
0.0354	0.840071	0.0354	0.846076	0.0354	0.970876	0.0354	0.990191	0.0885	1.05429		0.1956	-42.2172	0.1956	-7.07927	0.1956	-0.167988	0.1956	11.3635	0.1956	-28.9557		177.516	-24.233	177.508	-22.852	355.016	-21.229
0.0356	0.842019	0.0356	0.878858	0.0356	0.914886	0.0356	0.991323	0.089	1.00885		0.1966	-38.1427	0.1966	-30.291	0.1966	1.89993	0.1966	11.2399	0.1966	-3.67443		178.508	-23.01	178.5	-23.421	357.016	-21.482
0.0358	0.839584	0.0358	0.863116	0.0358	0.979478	0.0358	0.957407	0.0895	1.01048		0.1976	-11.4484	0.1976	-14.7764	0.1976	-38.7862	0.1976	12.8612	0.1976	-22.1845		179.5	-23.358	179.508	-23.432	359.008	-21.496
0.036	0.860845	0.036	0.844777	0.036	0.908557	0.036	0.98678	0.09	1.02102		0.1986	-28.5506	0.1986	-5.982	0.1986	-39.0481	0.1986	-24.6489	0.1986	13.1145		180.508	-24.317	180.516	-22.865	361.008	-20.91
0.0362	0.877236	0.0362	0.88957	0.0362	0.932576	0.0362	1.00885	0.0905	1.04845		0.1996	-23.4298	0.1996	-16.6501	0.1996	-35.3819	0.1996	-44.02	0.1996	-16.6367		181.508	-24.574	181.508	-24.324	363.016	-20.765
0.0364	0.841045	0.0364	0.865551	0.0364	0.906934	0.0364	0.967308	0.091	1.04488		0.2006	-34.2715	0.2006	-28.7127	0.2006	-0.18505	0.2006	-19.3919	0.2006	-23.0582		182.5	-23.006	182.508	-23.431	365.016	-21.448
0.0366	0.842506	0.0366	0.885026	0.0366	0.932738	0.0366	1.0009	0.0915	1.02476		0.2016	-16.0409	0.2016	-27.4848	0.2016	-15.4495	0.2016	-33.0509	0.2016	-46.345		183.508	-23.34	183.516	-23.018	367.008	-21.45
0.0368	0.837962	0.0368	0.818325	0.0368	0.916185	0.0368	0.995057	0.092	1.03093		0.2026	-31.064	0.2026	-54.292	0.2026	-16.3446	0.2026	15.3771	0.2026	-6.04667		184.508	-22.565	184.508	-22.203	369.008	-21.538
0.037	0.847212	0.037	0.876749	0.037	0.934036	0.037	0.977855	0.0925	1.04342		0.2036	-23.0327	0.2036	-45.0355	0.2036	-15.7832	0.2036	-10.017	0.2036	20.203		185.5	-22.987	185.5	-22.93	371.016	-22.652
0.0372	0.837312	0.0372	0.821408	0.0372	0.927059	0.0372	0.984023	0.093	1.02865		0.2046	-14.7371	0.2046	-23.867	0.2046	-4.34212	0.2046	-32.1808	0.2046	-16.0934		186.508	-23.982	186.508	-22.908	373.016	-21.13
0.0374	0.87902	0.0374	0.881455	0.0374	0.896548	0.0374	0.955459	0.0935	0.995056		0.2056	-29.3759	0.2056	-42.0067	0.2056	-21.9474	0.2056	3.53832	0.2056	4.4915		187.516	-22.461	187.508	-24.139	375.008	-21.814
0.0376	0.862954	0.0376	0.912777	0.0376	0.932576	0.0376	0.967306	0.094	1.02199		0.2066	-46.0185	0.2066	-38.3031	0.2066	-62.4729	0.2066	16.3494	0.2066	-21.063		188.508	-23.554	188.5	-22.827	377.008	-20.973
0.0378	0.856301	0.0378	0.855976	0.0378	0.935984	0.0378	0.963411	0.0945	1.04212		0.2076	-66.0925	0.2076	-10.6195	0.2076	-48.6502	0.2076	-21.0834	0.2076	-6.26183		189.5	-22.396	189.508	-23.758	379.016	-21.086
0.038	0.842019	0.038	0.82725	0.038	0.919106	0.038	0.994897	0.095	1.02492		0.2086	-42.9567	0.2086	-22.3637	0.2086	-17.4445	0.2086	-3.57197	0.2086	-54.9648		190.508	-22.856	190.508	-22.643	381.016	-21.047
0.0382	0.842993	0.0382	0.869608	0.0382	0.934361	0.0382	0.946858	0.0955	1.0418		0.2096	-18.4795	0.2096	-45.6386	0.2096	-23.2567	0.2096	-51.2681	0.2096	-21.8213		191.508	-22.366	191.5	-23.361	383.016	-21.321
0.0384	0.884863	0.0384	0.855326	0.0384	0.921215	0.0384	0.973958	0.096	1.02881		0.2106	-39.2191	0.2106	-42.5057	0.2106	-40.0204	0.2106	-34.7984	0.2106	32.7898		192.5	-23.472	192.508	-23.131	385.016	-21.627
0.0386	0.843155	0.0386	0.855489	0.0386	0.911965	0.0386	0.9626	0.0965	1.01502		0.2116	-54.3828	0.2116	-49.0132	0.2116	-44.7366	0.2116	-8.6216	0.2116	-28.2662		193.508	-24.039	193.516	-23.971	387.016	-21.95
0.0388	0.8662	0.0388	0.82011	0.0388	0.975583	0.0388	0.963898	0.097	1.02947		0.2126	-53.037	0.2126	-25.4071	0.2126	-27.6942	0.2126	-38.7614	0.2126	-3.53701		194.508	-22.469	194.508	-23.993	389.016	-21.079
0.039	0.896872	0.039	0.845264	0.039	0.93501	0.039	1.02541	0.0975	0.991487		0.2136	-56.2007	0.2136	-33.6999	0.2136	-42.7525	0.2136	-42.9661	0.2136	-4.0809		195.5	-22.835	195.5	-23.606	391.008	-22.134
0.0392	0.878372	0.0392	0.838773	0.0392	0.930628	0.0392	0.990352	0.098	1.01664		0.2146	-71.6188	0.2146	-21.9652	0.2146	-31.3701	0.2146	-0.0848	0.2146	-11.098		196.508	-23.112	196.508	-23.193	393.008	-20.966
0.0394	0.872205	0.0394	0.835852	0.0394	0.937931	0.0394	0.966492	0.0985	1.03579		0.2156	-49.7912	0.2156	-35.6235	0.2156	-14.508	0.2156	-7.61678	0.2156	-3.36653		197.516	-23.069	197.508	-24.914	395.016	-22.285
0.0396	0.869771	0.0396	0.844291	0.0396	0.957893	0.0396	0.96341	0.099	1.02426		0.2166	-65.717	0.2166	-37.2796	0.2166	-29.1157	0.2166	-27.6635	0.2166	14.6486		198.508	-22.647	198.5	-23.966	397.016	-21.826
0.0398	0.865226	0.0398	0.865389	0.0398	0.943449	0.0398	0.962762	0.0995	1.02199		0.2176	-52.3042	0.2176	-30.0717	0.2176	-21.0442	0.2176	-30.9398	0.2176	11.5885		199.5	-24.037	199.508	-22.671	399.008	-21.407
0.04	0.836014	0.04	0.842668	0.04	0.945072	0.04	0.969418	0.1	1.02038		0.2186	-50.2	0.2186	-44.0935	0.2186	-30.9302	0.2186	-22.006	0.2186	-23.67		200.508	-23.068	200.508	-23.193	401.008	-21.393
0.0402	0.835527	0.0402	0.852406	0.0402	0.892815	0.0402	0.968279	0.1005	1.02346		0.2196	-24.9445	0.2196	-22.6002	0.2196	-3.04967	0.2196	-7.90813	0.2196	13.1635		201.508	-22.565	201.5	-23.209	403.016	-21.426
0.0404	0.836014	0.0404	0.865876	0.0404	0.902715	0.0404	0.967793	0.101	1.05381		0.2206	-68.8692	0.2206	-28.8037	0.2206	-30.6112	0.2206	-12.9412	0.2206	-18.549		202.5	-22.581	202.508	-23.249	405.016	-22.526
0.0406	0.855326	0.0406	0.866038	0.0406	0.95059	0.0406	0.953998	0.1015	1.0663		0.2216	-59.2677	0.2216	-28.272	0.2216	-1.42804	0.2216	-40.9891	0.2216	6.9345		203.508	-22.638	203.516	-24.142	407.008	-21.554
0.0408	0.820434	0.0408	0.81946	0.0408	0.917321	0.0408	1.00187	0.102	1.02216		0.2226	-37.4128	0.2226	-39.4775	0.2226	-23.5725	0.2226	-28.6818	0.2226	-12.1118		204.508	-23.569	204.508	-22.938	409.008	-22.473
0.041	0.837313	0.041	0.844291	0.041	0.915698	0.041	0.969415	0.1025	1.00074		0.2236	-62.409	0.2236	-41.9338	0.2236	-11.6846	0.2236	-9.5253	0.2236	1.69504		205.5	-23.167	205.508	-23.14	411.016	-22.155
0.0412	0.885512	0.0412	0.874801	0.0412	0.939393	0.0412	0.946209	0.103	1.03612		0.2246	-73.018	0.2246	-69.1906	0.2246	-35.55	0.2246	-51.5164	0.2246	-4.05315		206.508	-23.583	206.516	-24.147	413.016	-21.09
0.0414	0.871231	0.0414	0.830496	0.0414	0.951402	0.0414	0.957081	0.1035	1.01129		0.2256	-67.7242	0.2256	-68.1612	0.2256	-40.2482	0.2256	-33.4739	0.2256	1.7628		207.516	-23.824	207.508	-24.15	415.008	-22.676
0.0416	0.887622	0.0416	0.824817	0.0416	0.968442	0.0416	0.931927	0.104	1.03352		0.2266	-54.3875	0.2266	-49.1866	0.2266	-8.795	0.2266	-31.1741	0.2266	-13.9545		208.508	-22.744	208.5	-23.173	417.008	-22.101
0.0418	0.845426	0.0418	0.854515	0.0418	0.900443	0.0418	0.931277	0.1045	1.02654		0.2276	-31.1415	0.2276	-34.1118	0.2276	-50.1314	0.2276	-8.91975	0.2276	2.12674		209.5	-22.705	209.508	-23.209	419.016	-20.671
0.042	0.867823	0.042	0.873989	0.042	0.920567	0.042	0.974284	0.105	1.0121		0.2286	-41.0072	0.2286	-23.3088	0.2286	-40.7749	0.2286	-12.8626	0.2286	-5.0964		210.508	-22.747	210.508	-23.143	421.016	-21.573
0.0422	0.855326	0.0422	0.837799	0.0422	0.926246	0.0422	0.965033	0.1055	1.07458		0.2296	-20.3271	0.2296	-26.1107	0.2296	-55.3102	0.2296	-23.4281	0.2296	-38.7608		211.508	-22.75	211.5	-23.684	423.008	-22.124
0.0424	0.863117	0.0424	0.864577	0.0424	0.938581	0.0424	0.986456	0.106	1.07231		0.2306	-27.0744	0.2306	-33.5511	0.2306	-20.3178	0.2306	-28.5628	0.2306	-24.0763		212.5	-23.542	212.508	-23.005	425.008	-21.644
0.0426	0.842993	0.0426	0.837799	0.0426	0.895087	0.0426	0.950265	0.1065	1.02767		0.2316	-46.3117	0.2316	-9.7062	0.2316	-31.7629	0.2316	-40.6912	0.2316	-33.2138		213.508	-24.54	213.516	-22.746	427.016	-21.199
0.0428	0.835365	0.0428	0.833093	0.0428	0.963573	0.0428	0.966979	0.107	1.04147		0.2326	-44.2783	0.2326	-28.0896	0.2326	-58.9736	0.2326	-12.2889	0.2326	-14.8288		214.508	-23.367	214.508	-22.714	429.016	-21.168
0.043	0.836664	0.043	0.853865	0.043	0.93209	0.043	0.983697	0.1075	1.03936		0.2336	-64.5033	0.2336	-47.6646	0.2336	-20.0809	0.2336	-44.3192	0.2336	-14.4891		215.5	-24.541	215.508	-22.237	431.008	-22.058
0.0432	0.854515	0.0432	0.835527	0.0432	0.94491	0.0432	0.971201	0.108	0.999275		0.2346	-47.953	0.2346	-39.6176	0.2346	-63.5789	0.2346	-43.9724	0.2346	-18.7262		216.508	-23.166	216.516	-23.157	433.008	-22.24
0.0434	0.863765	0.0434	0.867823	0.0434	0.912614	0.0434	0.974123	0.1085	1.02963		0.2356	-49.4087	0.2356	-31.3863	0.2356	-36.3006	0.2356	-22.1536	0.2356	2.8185		217.516	-23.212	217.508	-23.749	435.016	-21.48
0.0436	0.867174	0.0436	0.838936	0.0436	0.894276	0.0436	0.978179	0.109	1.03937		0.2366	-44.255	0.2366	-38.729	0.2366	-1.78163	0.2366	-51.1971	0.2366	3.42933		218.508	-24.043	218.5	-24.44	437.016	-21.356
0.0438	0.856787	0.0438	0.847537	0.0438	0.937932	0.0438	0.974286	0.1095	0.998143		0.2376	-73.9262	0.2376	-41.6662	0.2376	-44.2533	0.2376	-21.1054	0.2376	4.29408		219.508	-23.073	219.508	-23.223	439.008	-21.929
0.044	0.823843	0.044	0.867011	0.044	0.903689	0.044	0.973635	0.11	1.01664		0.2386	-37.6502	0.2386	-81.553	0.2386	-22.0054	0.2386	-22.7944	0.2386	-12.8969		220.516	-24.099	220.508	-23.474	441.008	-21.752
0.0442	0.860845	0.0442	0.83504	0.0442	0.929331	0.0442	0.981585	0.1105	1.02849		0.2396	-37.8223	0.2396	-47.883	0.2396	-35.9251	0.2396	-3.9585	0.2396	-4.23368		221.508	-23.362	221.5	-23.083	443.016	-21.23
0.0444	0.844453	0.0444	0.849971	0.0444	0.956271	0.0444	0.962112	0.111	1.03043		0.2406	-25.0436	0.2406	-23.4936	0.2406	-7.95139	0.2406	-27.8433	0.2406	4.34278		222.5	-23.197	222.508	-23.084	445.016	-22.245
0.0446	0.836664	0.0446	0.840234	0.0446	0.903364	0.0446	0.977367	0.1115	1.02703		0.2416	-16.0469	0.2416	-33.6119	0.2416	0.724795	0.2416	-9.034	0.2416	-0.73039		223.508	-23.806	223.508	-22.56	447.016	-22.229
0.0448	0.833904	0.0448	0.873016	0.0448	0.959841	0.0448	0.982559	0.112	1.03141		0.2426	-28.7118	0.2426	-57.392	0.2426	-57.6379	0.2426	-43.1039	0.2426	11.1902		224.508	-23.84	224.5	-23.678	449.016	-21.288
0.045	0.857274	0.045	0.857436	0.045	0.923001	0.045	0.976557	0.1125	1.0168		0.2436	-26.8615	0.2436	-40.6214	0.2436	-53.1748	0.2436	-26.2334	0.2436	-11.5977		225.5	-24.341	225.508	-23.254	451.016	-21.943
0.0452	0.843804	0.0452	0.862954	0.0452	0.891517	0.0452	0.949779	0.113	1.0035		0.2446	-58.0247	0.2446	-47.2615	0.2446	-21.9046	0.2446	-46.7834	0.2446	-5.00847		226.508	-23.184	226.516	-22.782	453.016	-22.064
0.0454	0.861981	0.0454	0.863441	0.0454	0.902228	0.0454	0.991162	0.1135	1.03465		0.2456	-46.8611	0.2456	-44.7867	0.2456	-17.696	0.2456	-25.3424	0.2456	46.2749		227.516	-23.337	227.508	-23.61	455.008	-21.889
0.0456	0.855002	0.0456	0.863117	0.0456	0.914076	0.0456	0.983534	0.114	0.991649		0.2466	-35.1674	0.2466	-24.2134	0.2466	-49.9485	0.2466	-28.4901	0.2466	0.55138		228.508	-23.923	228.5	-23.636	457.008	-22.3
0.0458	0.833093	0.0458	0.849484	0.0458	0.934362	0.0458	0.944098	0.1145	1.02833		0.2476	-36.9245	0.2476	-27.9077	0.2476	-30.7317	0.2476	-14.3577	0.2476	14.462		229.508	-23.415	229.508	-23.963	459.016	-21.797
0.046	0.8662	0.046	0.837313	0.046	0.898333	0.046	0.952213	0.115	0.98954		0.2486	-63.913	0.2486	-25.2718	0.2486	-32.2368	0.2486	-15.745	0.2486	13.8747		230.516	-22.774	230.508	-23.471	461.016	-21.348
0.0462	0.878209	0.0462	0.850295	0.0462	0.923326	0.0462	0.972499	0.1155	1.02914		0.2496	-48.7375	0.2496	-26.6909	0.2496	-64.4996	0.2496	-58.3461	0.2496	9.9386		231.508	-24.125	231.5	-22.775	463.008	-21.954
0.0464	0.851919	0.0464	0.833742	0.0464	0.903364	0.0464	0.957244	0.116	1.01957		0.2506	-35.4012	0.2506	-49.5971	0.2506	-31.204	0.2506	-33.3216	0.2506	-39.0088		232.5	-23.538	232.508	-23.758	465.008	-21.721
0.0466	0.852568	0.0466	0.837637	0.0466	0.910505	0.0466	0.958541	0.1165	1.00512		0.2516	-24.9699	0.2516	-31.0348	0.2516	-35.9355	0.2516	-25.7179	0.2516	23.3363		233.508	-22.882	233.516	-22.066	467.016	-22.324
0.0468	0.857924	0.0468	0.860357	0.0468	0.939717	0.0468	0.984183	0.117	1.00869		0.2526	-20.7398	0.2526	-19.2846	0.2526	-64.6917	0.2526	-12.737	0.2526	30.0844		234.508	-23.894	234.508	-22.808	469.016	-21.913
0.047	0.835689	0.047	0.884051	0.047	0.892491	0.047	0.949778	0.1175	1.02784		0.2536	-43.4105	0.2536	-36.4469	0.2536	-26.4804	0.2536	-36.5992	0.2536	-50.105		235.5	-22.75	235.508	-23.63	471.008	-21.305
0.0472	0.830009	0.0472	0.855326	0.0472	0.938743	0.0472	0.976071	0.118	1.03936		0.2546	-33.5307	0.2546	-23.1377	0.2546	-11.1492	0.2546	-29.7805	0.2546	-7.76817		236.508	-23.607	236.516	-23.41	473.008	-22.025
0.0474	0.849646	0.0474	0.87042	0.0474	0.933063	0.0474	0.949454	0.1185	1.01648		0.2556	-22.0236	0.2556	-42.6341	0.2556	-30.061	0.2556	-57.2504	0.2556	20.7885		237.516	-24.3	237.508	-24.089	475.016	-21.704
0.0476	0.858248	0.0476	0.833255	0.0476	0.950753	0.0476	0.988077	0.119	1.02297		0.2566	-45.1584	0.2566	-31.5072	0.2566	-42.4111	0.2566	-57.2539	0.2566	2.67728		238.508	-23.704	238.508	-22.705	477.016	-22.187
0.0478	0.834715	0.0478	0.837313	0.0478	0.926571	0.0478	0.938094	0.1195	1.04163		0.2576	-34.4303	0.2576	-27.3559	0.2576	-28.8326	0.2576	-46.8066	0.2576	-33.8369		239.5	-23.412	239.516	-22.896	479.016	-22.14
0.048	0.84705	0.048	0.86409	0.048	0.929655	0.048	0.940203	0.12	1.03677		0.2586	-38.9705	0.2586	-22.6135	0.2586	-53.041	0.2586	-39.0016	0.2586	-11.3455		240.508	-23.541	240.508	-25.189
0.0482	0.868634	0.0482	0.865713	0.0482	0.93501	0.0482	0.982723	0.1205	1.04927		0.2596	-48.291	0.2596	-42.8631	0.2596	-33.065	0.2596	-27.1255	0.2596	-21.0632		241.508	-23.994	241.5	-24.614
0.0484	0.868959	0.0484	0.852405	0.0484	0.970389	0.0484	0.988403	0.121	1.02881		0.2606	-20.473	0.2606	-20.6459	0.2606	-3.7275	0.2606	-21.5626	0.2606	24.2294		242.5	-23.325	242.508	-23.648
0.0486	0.857274	0.0486	0.857274	0.0486	0.897359	0.0486	0.931602	0.1215	1.0319		0.2616	-43.7588	0.2616	-29.864	0.2616	-34.158	0.2616	-27.9883	0.2616	13.7898		243.508	-24.021	243.508	-23.449
0.0488	0.870582	0.0488	0.85062	0.0488	0.926084	0.0488	0.995545	0.122	1.01713		0.2626	-37.4314	0.2626	-28.4614	0.2626	-50.649	0.2626	-26.328	0.2626	-25.49		244.516	-23.279	244.5	-23.555
0.049	0.871718	0.049	0.865389	0.049	0.919917	0.049	0.945558	0.1225	1.00463		0.2636	-32.6756	0.2636	-23.9775	0.2636	-16.6117	0.2636	-15.5811	0.2636	-32.058		245.508	-24.072	245.508	-24.418
0.0492	0.838124	0.0492	0.841045	0.0492	0.936146	0.0492	0.959841	0.123	1.01648		0.2646	-50.184	0.2646	-12.6136	0.2646	-43.5874	0.2646	-3.81125	0.2646	-20.7608		246.508	-23.913	246.516	-24.345
0.0494	0.85062	0.0494	0.841857	0.0494	0.914075	0.0494	0.991973	0.1235	1.04391		0.2656	-33.4878	0.2656	-27.7389	0.2656	-33.7647	0.2656	-26.7544	0.2656	-5.51917		247.516	-24.133	247.508	-22.852
0.0496	0.845589	0.0496	0.847699	0.0496	0.934199	0.0496	0.963089	0.124	0.995058		0.2666	-49.276	0.2666	-35.4551	0.2666	-17.0074	0.2666	-31.9544	0.2666	1.639		248.508	-22.895	248.5	-22.814
0.0498	0.857761	0.0498	0.827413	0.0498	0.940041	0.0498	1.00788	0.1245	1.01469		0.2676	-59.7345	0.2676	-26.0728	0.2676	-40.6366	0.2676	-47.5674	0.2676	-32.7428		249.5	-24.247	249.508	-23.4
0.05	0.863117	0.05	0.871393	0.05	0.939717	0.05	0.979315	0.125	1.05754		0.2686	-42.015	0.2686	-37.1045	0.2686	-48.5286	0.2686	11.0299	0.2686	-22.8605		250.508	-22.564	250.508	-22.544
0.0502	0.863279	0.0502	0.835852	0.0502	0.939392	0.0502	0.973797	0.1255	1.02897		0.2696	8.86342	0.2696	-31.9763	0.2696	-50.8607	0.2696	-9.77792	0.2696	-1.32612		251.508	-23.604	251.5	-23.253
0.0504	0.830496	0.0504	0.835203	0.0504	0.941664	0.0504	0.953674	0.126	1.0267		0.2706	-21.8864	0.2706	-25.9656	0.2706	-50.2566	0.2706	-20.4915	0.2706	-26.446		252.5	-23.384	252.508	-22.99
0.0506	0.846563	0.0506	0.859708	0.0506	0.930141	0.0506	0.95059	0.1265	1.00561		0.2716	-38.0233	0.2716	-25.0073	0.2716	-44.9074	0.2716	-12.3498	0.2716	-3.42615		253.508	-23.141	253.508	-23.421
0.0508	0.84916	0.0508	0.84072	0.0508	0.918133	0.0508	0.991	0.127	1.04358		0.2726	-26.9332	0.2726	-47.64	0.2726	-22.2671	0.2726	-20.0458	0.2726	-17.2867		254.516	-23.827	254.5	-23.631
0.051	0.852568	0.051	0.876424	0.051	0.907746	0.051	0.943287	0.1275	1.02686		0.2736	-30.8867	0.2736	-1.22642	0.2736	-33.1974	0.2736	-31.0219	0.2736	-23.3925		255.508	-23.894	255.508	-23.638
0.0512	0.851269	0.0512	0.822057	0.0512	0.950915	0.0512	0.959841	0.128	1.00885		0.2746	-29.1647	0.2746	-30.1294	0.2746	-46.5649	0.2746	-60.1605	0.2746	-38.6168		256.508	-23.337	256.516	-23.312
0.0514	0.823843	0.0514	0.850782	0.0514	0.914562	0.0514	0.932251	0.1285	1.02362		0.2756	-37.5785	0.2756	-36.0097	0.2756	-3.90918	0.2756	-25.5957	0.2756	23.1946		257.516	-24.494	257.508	-23.347
0.0516	0.874638	0.0516	0.844453	0.0516	0.946046	0.0516	0.971853	0.129	1.00171		0.2766	-31.4533	0.2766	-40.1058	0.2766	-13.2004	0.2766	-51.8046	0.2766	-0.39359		258.508	-23.622	258.5	-23.187
0.0518	0.851594	0.0518	0.853055	0.0518	0.930953	0.0518	0.975418	0.1295	1.04147		0.2776	-23.6389	0.2776	-37.0967	0.2776	-57.1329	0.2776	-40.0992	0.2776	-14.9453		259.5	-22.868	259.508	-23.451
0.052	0.836988	0.052	0.856301	0.052	0.960328	0.052	0.947507	0.13	1.00609		0.2786	-55.5562	0.2786	-24.2575	0.2786	-21.2338	0.2786	-23.5547	0.2786	-35.358		260.508	-23.281	260.508	-23.641
0.0522	0.812482	0.0522	0.871555	0.0522	0.941178	0.0522	0.916834	0.1305	1.065		0.2796	-29.4764	0.2796	-40.2186	0.2796	-17.9835	0.2796	-27.1633	0.2796	-11.8703		261.508	-24.443	261.5	-22.481
0.0524	0.825465	0.0524	0.833093	0.0524	0.938418	0.0524	0.991	0.131	1.02914		0.2806	-73.799	0.2806	-31.706	0.2806	1.39174	0.2806	-31.9376	0.2806	-32.5867		262.5	-24.157	262.508	-23.373
0.0526	0.847375	0.0526	0.889082	0.0526	0.921053	0.0526	0.971363	0.1315	1.04439		0.2816	-36.3483	0.2816	-26.2812	0.2816	-23.3452	0.2816	-31.7482	0.2816	2.23999		263.508	-23.543	263.508	-22.965
0.0528	0.883565	0.0528	0.834716	0.0528	0.928194	0.0528	0.946857	0.132	1.04959		0.2826	-34.6775	0.2826	-14.7506	0.2826	-50.7866	0.2826	-25.2487	0.2826	-14.2865		264.516	-24.411	264.5	-23.208
0.053	0.896548	0.053	0.836339	0.053	0.894925	0.053	0.989864	0.1325	0.997005		0.2836	-50.684	0.2836	-47.3744	0.2836	-19.8544	0.2836	-8.0721	0.2836	-7.03133		265.508	-22.695	265.508	-23.722
0.0532	0.860196	0.0532	0.833255	0.0532	0.917484	0.0532	0.958705	0.133	1.04358		0.2846	-59.7528	0.2846	-48.0881	0.2846	-32.0726	0.2846	-31.086	0.2846	11.9093		266.508	-24.817	266.516	-23.897
0.0534	0.863441	0.0534	0.840882	0.0534	0.889569	0.0534	0.927545	0.1335	0.999112		0.2856	-44.4849	0.2856	-21.1592	0.2856	-47.157	0.2856	-13.5866	0.2856	-1.30113		267.516	-23.657	267.508	-22.784
0.0536	0.868959	0.0536	0.885999	0.0536	0.898333	0.0536	0.924462	0.134	1.04813		0.2866	-29.807	0.2866	-20.9382	0.2866	-49.0918	0.2866	6.358	0.2866	28.4094		268.508	-23.814	268.508	-22.927
0.0538	0.87902	0.0538	0.851919	0.0538	0.906285	0.0538	0.949129	0.1345	1.04731		0.2876	-40.7807	0.2876	-30.3365	0.2876	-8.22692	0.2876	-24.2803	0.2876	-13.0347		269.5	-23.766	269.516	-23.173
0.054	0.836014	0.054	0.864252	0.054	0.894276	0.054	0.9527	0.135	0.991651		0.2886	-35.1788	0.2886	-29.0899	0.2886	-40.2833	0.2886	1.74838	0.2886	-5.91033		270.508	-22.465	270.508	-24.226
0.0542	0.861655	0.0542	0.849808	0.0542	0.930142	0.0542	0.961465	0.1355	1.01518		0.2896	-16.5521	0.2896	-46.9156	0.2896	-30.1671	0.2896	-9.079	0.2896	38.1422		271.508	-23.616	271.508	-23.729
0.0544	0.836825	0.0544	0.821084	0.0544	0.937932	0.0544	0.95416	0.136	1.04958		0.2906	-29.845	0.2906	-54.953	0.2906	5.56757	0.2906	-8.5535	0.2906	-15.1355		272.5	-23.611	272.516	-23.483
0.0546	0.855002	0.0546	0.846563	0.0546	0.922514	0.0546	0.948643	0.1365	1.03546		0.2916	-12.4589	0.2916	-19.4344	0.2916	-19.3977	0.2916	-6.06673	0.2916	5.30728		273.508	-24.125	273.508	-22.731
0.0548	0.859546	0.0548	0.854353	0.0548	0.945884	0.0548	0.939392	0.137	1.0293		0.2926	-39.1845	0.2926	-49.195	0.2926	-49.3544	0.2926	-7.24525	0.2926	-22.3002		274.508	-22.253	274.5	-23.684
0.055	0.84072	0.055	0.85987	0.055	0.932414	0.055	0.960978	0.1375	1.01583		0.2936	-29.3159	0.2936	-44.0957	0.2936	-0.451725	0.2936	-20.9569	0.2936	-2.30967		275.5	-23.024	275.508	-24.194
0.0552	0.857923	0.0552	0.87902	0.0552	0.964547	0.0552	0.923813	0.138	1.01745		0.2946	-26.8438	0.2946	-16.0599	0.2946	-55.1958	0.2946	-33.603	0.2946	9.40186		276.508	-23.21	276.508	-23.904
0.0554	0.844615	0.0554	0.863279	0.0554	0.915212	0.0554	0.999278	0.1385	1.02687		0.2956	-35.763	0.2956	-28.0487	0.2956	-28.8346	0.2956	-13.8183	0.2956	8.99777		277.516	-23.291	277.5	-23.739
0.0556	0.839422	0.0556	0.854191	0.0556	0.941178	0.0556	0.904662	0.139	1.03287		0.2966	-16.991	0.2966	-7.60211	0.2966	-38.1717	0.2966	-10.8521	0.2966	-17.779		278.508	-23.774	278.508	-23.841
0.0558	0.84851	0.0558	0.842019	0.0558	0.902877	0.0558	0.944261	0.1395	1.03043		0.2976	-43.22	0.2976	-25.9956	0.2976	-27.4317	0.2976	-11.0962	0.2976	21.6437		279.5	-23.427	279.508	-23.591
0.056	0.855164	0.056	0.826764	0.056	0.929817	0.056	0.924462	0.14	1.02038		0.2986	-51.1475	0.2986	-7.16662	0.2986	-28.3315	0.2986	-14.0138	0.2986	-6.60317		280.508	-22.868	280.5	-23.656
0.0562	0.841045	0.0562	0.852893	0.0562	0.894276	0.0562	0.980288	0.1405	1.02054		0.2996	-63.6205	0.2996	-22.2498	0.2996	-32.4539	0.2996	-17.0464	0.2996	9.16133		281.508	-23.253	281.508	-23.395
0.0564	0.802582	0.0564	0.81021	0.0564	0.9243	0.0564	0.936957	0.141	1.05932		0.3006	-29.1887	0.3006	-61.7781	0.3006	-17.5119	0.3006	-28.0504	0.3006	-48.3147		282.5	-23.264	282.516	-22.918
0.0566	0.862792	0.0566	0.855976	0.0566	0.921865	0.0566	0.965845	0.1415	1.05641		0.3016	-15.2627	0.3016	-28.6334	0.3016	-13.8669	0.3016	-44.3263	0.3016	-66.8343		283.508	-23.578	283.508	-23.853
0.0568	0.817675	0.0568	0.861981	0.0568	0.89882	0.0568	0.936308	0.142	1.02281		0.3026	-17.9841	0.3026	-31.2219	0.3026	-5.95474	0.3026	-25.5742	0.3026	-30.8845		284.508	-23.445	284.508	-23.704
0.057	0.872854	0.057	0.855814	0.057	0.934362	0.057	0.953513	0.1425	1.01778		0.3036	-24.7993	0.3036	-47.794	0.3036	-22.245	0.3036	-63.9449	0.3036	4.59792		285.5	-24.406	285.516	-24.06
0.0572	0.843966	0.0572	0.845102	0.0572	0.907746	0.0572	0.978828	0.143	1.03953		0.3046	-59.8573	0.3046	-20.5338	0.3046	-18.4136	0.3046	-7.10826	0.3046	-40.0985		286.508	-23.329	286.508	-22.85
0.0574	0.863279	0.0574	0.859546	0.0574	0.912776	0.0574	0.940366	0.1435	0.998142		0.3056	-39.1746	0.3056	-40.5356	0.3056	-30.0568	0.3056	0.01975	0.3056	-45.2635		287.516	-23.264	287.5	-23.208
0.0576	0.861656	0.0576	0.836825	0.0576	0.939392	0.0576	0.95562	0.144	1.00382		0.3066	-18.8984	0.3066	-38.2847	0.3066	-31.9129	0.3066	-20.7155	0.3066	-7.90883		288.508	-22.766	288.508	-23.29
0.0578	0.860844	0.0578	0.862792	0.0578	0.934848	0.0578	0.929005	0.1445	1.04521		0.3076	-15.4889	0.3076	-17.1536	0.3076	-31.9937	0.3076	-9.54375	0.3076	9.15891		289.5	-23.308	289.508	-23.618
0.058	0.810534	0.058	0.840396	0.058	0.93144	0.058	0.960489	0.145	1.00707		0.3086	-42.9552	0.3086	-27.9985	0.3086	-62.3995	0.3086	-42.8873	0.3086	-56.0352		290.508	-24.493	290.5	-22.692
0.0582	0.850458	0.0582	0.882753	0.0582	0.936146	0.0582	0.97039	0.1455	1.04634		0.3096	-9.57128	0.3096	-37.4297	0.3096	-46.263	0.3096	-6.29913	0.3096	-31.9755		291.508	-24.277	291.508	-23.574
0.0584	0.828387	0.0584	0.865713	0.0584	0.91586	0.0584	0.966657	0.146	1.05656		0.3106	-7.60885	0.3106	-41.6601	0.3106	19.1848	0.3106	-38.1731	0.3106	-0.809733		292.5	-23.983	292.508	-23.708
0.0586	0.855164	0.0586	0.847862	0.0586	0.88324	0.0586	0.926084	0.1465	1.03709		0.3116	-55.255	0.3116	-48.6741	0.3116	-5.25622	0.3116	-31.0039	0.3116	-10.6406		293.508	-23.552	293.5	-22.935
0.0588	0.872529	0.0588	0.870906	0.0588	0.922027	0.0588	0.962439	0.147	1.02168		0.3126	-40.1018	0.3126	-67.0281	0.3126	-45.5793	0.3126	9.63794	0.3126	-18.7392		294.508	-23.013	294.508	-22.404
0.059	0.880482	0.059	0.862791	0.059	0.930141	0.059	0.948156	0.1475	1.02199		0.3136	-32.3646	0.3136	-65.0029	0.3136	-34.6151	0.3136	-29.7466	0.3136	9.55817		295.5	-23.199	295.516	-23.081
0.0592	0.894763	0.0592	0.839098	0.0592	0.93144	0.0592	0.983858	0.148	1.00415		0.3146	-35.8157	0.3146	-4.46647	0.3146	-64.5789	0.3146	-52.4855	0.3146	-62.2165		296.508	-23.375	296.508	-24.07
0.0594	0.812807	0.0594	0.83001	0.0594	0.894114	0.0594	0.971039	0.1485	1.05624		0.3156	-28.572	0.3156	-60.7549	0.3156	-14.98	0.3156	-58.4435	0.3156	-29.6448		297.516	-24.288	297.5	-23.014
0.0596	0.82725	0.0596	0.832769	0.0596	0.924624	0.0596	0.968116	0.149	1.02395		0.3166	-25.8516	0.3166	-18.5382	0.3166	-21.011	0.3166	-38.7374	0.3166	45.1687		298.508	-24.231	298.508	-23.326
0.0598	0.87042	0.0598	0.85273	0.0598	0.889082	0.0598	0.947507	0.1495	1.05413		0.3176	-24.4084	0.3176	-5.53759	0.3176	-18.9611	0.3176	-27.9515	0.3176	8.66168		299.508	-22.81	299.508	-23.17
0.06	0.84851	0.06	0.875775	0.06	0.919269	0.06	0.929006	0.15	1.03693		0.3186	-10.0228	0.3186	-15.4574	0.3186	-27.5277	0.3186	-22.7588	0.3186	49.2156				300.5	-22.844
0.0602	0.850458	0.0602	0.856625	0.0602	0.905474	0.0602	0.973795	0.1505	1.02394		0.3196	-40.7005	0.3196	-13.262	0.3196	-22.7052	0.3196	-15.7758	0.3196	17.116
0.0604	0.839746	0.0604	0.861818	0.0604	0.950103	0.0604	0.980291	0.151	1.03514		0.3206	-41.915	0.3206	-8.25441	0.3206	-16.5086	0.3206	-30.3077	0.3206	-17.8588
0.0606	0.837799	0.0606	0.8378	0.0606	0.92365	0.0606	0.960327	0.1515	1.02346		0.3216	-60.5337	0.3216	-50.0992	0.3216	-41.0396	0.3216	-43.9843	0.3216	-11.2012
0.0608	0.856463	0.0608	0.848186	0.0608	0.93355	0.0608	0.962762	0.152	1.02719		0.3226	-44.0153	0.3226	-62.8213	0.3226	2.02456	0.3226	-15.7859	0.3226	-26.137
0.061	0.875126	0.061	0.850458	0.061	0.930953	0.061	0.962113	0.1525	1.0207		0.3236	-59.5565	0.3236	-64.4153	0.3236	-19.2175	0.3236	-25.3407	0.3236	-23.2127
0.0612	0.819136	0.0612	0.86766	0.0612	0.927545	0.0612	0.979801	0.153	1.02378		0.3246	-42.2472	0.3246	-30.8636	0.3246	-9.7991	0.3246	19.1341	0.3246	-13.5668
0.0614	0.862954	0.0614	0.878047	0.0614	0.922677	0.0614	0.97477	0.1535	1.00577		0.3256	-21.1454	0.3256	-0.813398	0.3256	-34.2993	0.3256	10.7328	0.3256	-23.5747
0.0616	0.861331	0.0616	0.866524	0.0616	0.937445	0.0616	0.984022	0.154	1.00804		0.3266	-31.6725	0.3266	-14.5912	0.3266	-37.926	0.3266	-19.3287	0.3266	-19.9192
0.0618	0.864739	0.0618	0.851594	0.0618	0.915536	0.0618	0.974123	0.1545	1.00528		0.3276	-15.0123	0.3276	-6.88029	0.3276	-32.2152	0.3276	-35.5554	0.3276	-27.1145
0.062	0.832281	0.062	0.861818	0.062	0.941989	0.062	0.936958	0.155	1.05819		0.3286	-15.4874	0.3286	-29.9254	0.3286	-15.0381	0.3286	-43.891	0.3286	-34.7827
0.0622	0.86263	0.0622	0.85841	0.0622	0.885675	0.0622	0.968117	0.1555	1.02865		0.3296	-33.2032	0.3296	-17.4385	0.3296	-14.972	0.3296	-25.6118	0.3296	0.824947
0.0624	0.867174	0.0624	0.819786	0.0624	0.914562	0.0624	0.965521	0.156	1.00544		0.3306	-4.88335	0.3306	-38.0575	0.3306	-13.3766	0.3306	-24.4161	0.3306	-15.8668
0.0626	0.849971	0.0626	0.825627	0.0626	0.868959	0.0626	0.932576	0.1565	1.01778		0.3316	-41.3782	0.3316	-52.1284	0.3316	-34.7533	0.3316	-2.08075	0.3316	-13.6733
0.0628	0.828224	0.0628	0.865388	0.0628	0.914075	0.0628	0.945397	0.157	1.04472		0.3326	-38.4954	0.3326	-15.6879	0.3326	-21.5056	0.3326	-46.3336	0.3326	-28.723
0.063	0.877074	0.063	0.855326	0.063	0.942962	0.063	0.979801	0.1575	1.03125		0.3336	-8.61329	0.3336	-8.03487	0.3336	-54.9282	0.3336	-4.735	0.3336	-50.3557
0.0632	0.83212	0.0632	0.823193	0.0632	0.921053	0.0632	0.955134	0.158	1.03352		0.3346	-58.5278	0.3346	-33.5336	0.3346	-45.877	0.3346	-21.9454	0.3346	-12.6326
0.0634	0.826277	0.0634	0.851756	0.0634	0.926409	0.0634	0.988566	0.1585	1.00398		0.3356	-28.1913	0.3356	-36.194	0.3356	-37.8521	0.3356	-28.8461	0.3356	-7.8868
0.0636	0.853217	0.0636	0.841532	0.0636	0.918295	0.0636	0.955784	0.159	1.05737		0.3366	-40.2338	0.3366	-43.5047	0.3366	-17.7834	0.3366	-9.11776	0.3366	-18.5275
0.0638	0.804368	0.0638	0.865876	0.0638	0.95416	0.0638	0.934848	0.1595	1.02963		0.3376	-10.8091	0.3376	-44.4636	0.3376	-23.8968	0.3376	-23.6861	0.3376	-0.149947
0.064	0.84916	0.064	0.833579	0.064	0.90515	0.064	0.923488	0.16	1.03287		0.3386	-25.5936	0.3386	-26.3687	0.3386	-6.36971	0.3386	-50.5747	0.3386	24.6111
0.0642	0.853217	0.0642	0.841045	0.0642	0.943612	0.0642	0.966819	0.1605	0.999441		0.3396	-34.2148	0.3396	-19.2073	0.3396	-25.1089	0.3396	-45.0187	0.3396	-21.9942
0.0644	0.876748	0.0644	0.861007	0.0644	0.95059	0.0644	0.92365	0.161	1.02573		0.3406	-26.9481	0.3406	-27.3361	0.3406	-21.8494	0.3406	-30.2125	0.3406	-45.3457
0.0646	0.840883	0.0646	0.854839	0.0646	0.911478	0.0646	0.936146	0.1615	1.05591		0.3416	-47.0435	0.3416	-29.5776	0.3416	-34.1664	0.3416	-17.4642	0.3416	-16.9492
0.0648	0.858897	0.0648	0.863441	0.0648	0.917484	0.0648	0.97331	0.162	1.05413		0.3426	-52.177	0.3426	-42.5793	0.3426	-22.5845	0.3426	-15.5954	0.3426	0.17962
0.065	0.849322	0.065	0.861656	0.065	0.884376	0.065	0.902715	0.1625	1.02638		0.3436	-36.6291	0.3436	-25.6708	0.3436	-41.6648	0.3436	-12.078	0.3436	-50.0953
0.0652	0.862467	0.0652	0.832931	0.0652	0.922676	0.0652	0.966007	0.163	1.01437		0.3446	-36.0458	0.3446	-16.8932	0.3446	-42.7144	0.3446	-23.5521	0.3446	-6.9158
0.0654	0.895574	0.0654	0.853866	0.0654	0.904014	0.0654	0.942476	0.1635	1.03546		0.3456	-30.3127	0.3456	-34.994	0.3456	-33.1165	0.3456	-45.7035	0.3456	-10.5689
0.0656	0.869608	0.0656	0.853054	0.0656	0.896061	0.0656	0.961464	0.164	1.03303		0.3466	-57.7683	0.3466	-49.3759	0.3466	-24.5346	0.3466	-26.0441	0.3466	-23.102
0.0658	0.859383	0.0658	0.852405	0.0658	0.901903	0.0658	0.943612	0.1645	1.04131		0.3476	5.34988	0.3476	-22.0042	0.3476	-80.2051	0.3476	-59.3315	0.3476	-9.11133
0.066	0.845427	0.066	0.826115	0.066	0.893464	0.066	0.945399	0.165	1.01616		0.3486	-11.4351	0.3486	-49.5171	0.3486	-24.3022	0.3486	-40.6447	0.3486	-21.1572
0.0662	0.846076	0.0662	0.884214	0.0662	0.906934	0.0662	0.944586	0.1655	1.00658		0.3496	-1.29486	0.3496	-55.8496	0.3496	-1.83418	0.3496	-12.5406	0.3496	14.2091
0.0664	0.851919	0.0664	0.825465	0.0664	0.887946	0.0664	0.924948	0.166	1.02492		0.3506	-35.0697	0.3506	-59.8231	0.3506	1.07168	0.3506	-1.64871	0.3506	10.2844
0.0666	0.838124	0.0666	0.913264	0.0666	0.908719	0.0666	0.971039	0.1665	1.00707		0.3516	-60.4838	0.3516	-44.5324	0.3516	-26.9368	0.3516	-18.244	0.3516	19.701
0.0668	0.852568	0.0668	0.822869	0.0668	0.924624	0.0668	0.985317	0.167	1.01453		0.3526	-19.1099	0.3526	-29.1516	0.3526	-50.2661	0.3526	-41.5411	0.3526	-7.84017
0.067	0.83715	0.067	0.822382	0.067	0.930791	0.067	0.930791	0.1675	1.0147		0.3536	-50.0015	0.3536	-28.9952	0.3536	-46.5371	0.3536	-28.8778	0.3536	-16.4877
0.0672	0.835365	0.0672	0.830658	0.0672	0.953024	0.0672	0.970714	0.168	1.02102		0.3546	-32.5149	0.3546	-16.3806	0.3546	-54.2007	0.3546	-64.04	0.3546	-20.0085
0.0674	0.883727	0.0674	0.872367	0.0674	0.922352	0.0674	0.992785	0.1685	1.04212		0.3556	-30.0969	0.3556	-59.6706	0.3556	-27.4703	0.3556	-56.6614	0.3556	-12.4912
0.0676	0.864901	0.0676	0.878858	0.0676	0.935335	0.0676	0.922514	0.169	1.03093		0.3566	-22.4649	0.3566	-41.5242	0.3566	-19.602	0.3566	-27.274	0.3566	-13.6998
0.0678	0.83926	0.0678	0.851919	0.0678	0.918944	0.0678	0.949292	0.1695	1.02963		0.3576	-24.4284	0.3576	-38.9839	0.3576	-15.6959	0.3576	-19.8334	0.3576	-17.9023
0.068	0.865876	0.068	0.825627	0.068	0.910991	0.068	0.960815	0.17	1.02995		0.3586	-31.3281	0.3586	-49.4391	0.3586	-34.1396	0.3586	-16.7602	0.3586	0.3854
0.0682	0.864901	0.0682	0.866363	0.0682	0.953674	0.0682	0.922677	0.1705	1.02963		0.3596	-25.7067	0.3596	-44.6694	0.3596	-27.0335	0.3596	0.10875	0.3596	15.8005
0.0684	0.843641	0.0684	0.855002	0.0684	0.925922	0.0684	0.975583	0.171	1.00317		0.3606	-22.207	0.3606	-18.4244	0.3606	-26.6207	0.3606	-7.74492	0.3606	-1.40537
0.0686	0.882753	0.0686	0.818163	0.0686	0.948805	0.0686	0.969253	0.1715	1.00236		0.3616	-15.9672	0.3616	-42.9717	0.3616	-47.5364	0.3616	-14.6828	0.3616	-0.754837
0.0688	0.822382	0.0688	0.835851	0.0688	0.915048	0.0688	0.91229	0.172	1.03092		0.3626	-34.6957	0.3626	-16.8786	0.3626	-8.33577	0.3626	-3.24573	0.3626	27.4293
0.069	0.873016	0.069	0.829522	0.069	0.899794	0.069	0.943612	0.1725	1.01875		0.3636	-78.144	0.3636	-34.5091	0.3636	-27.0485	0.3636	-35.3124	0.3636	11.0303
0.0692	0.837475	0.0692	0.854028	0.0692	0.90093	0.0692	0.965844	0.173	0.993434		0.3646	-54.1077	0.3646	-20.143	0.3646	-28.7889	0.3646	-19.6235	0.3646	-4.67202
0.0694	0.857436	0.0694	0.850458	0.0694	0.935335	0.0694	0.96844	0.1735	1.05072		0.3656	-46.3828	0.3656	-80.3085	0.3656	-28.2511	0.3656	-13.3769	0.3656	23.5083
0.0696	0.838286	0.0696	0.838773	0.0696	0.919107	0.0696	0.931277	0.174	0.999764		0.3666	-15.0442	0.3666	-35.4159	0.3666	-5.75519	0.3666	-14.2858	0.3666	15.7372
0.0698	0.862143	0.0698	0.85841	0.0698	0.912777	0.0698	0.956921	0.1745	1.0551		0.3676	-28.9922	0.3676	-47.5861	0.3676	-65.6501	0.3676	-25.6016	0.3676	-3.42217
0.07	0.874801	0.07	0.867012	0.07	0.909044	0.07	0.923164	0.175	1.00707		0.3686	-54.7488	0.3686	-42.6177	0.3686	-42.3148	0.3686	-23.3792	0.3686	-30.0237
0.0702	0.845913	0.0702	0.838773	0.0702	0.91375	0.0702	0.963409	0.1755	1.03969		0.3696	-47.3572	0.3696	-34.0413	0.3696	-53.8649	0.3696	-39.1934	0.3696	-24.0832
0.0704	0.859546	0.0704	0.811671	0.0704	0.938581	0.0704	0.936146	0.176	1.01761		0.3706	-68.922	0.3706	-51.5115	0.3706	-11.9512	0.3706	-35.8319	0.3706	32.139
0.0706	0.833905	0.0706	0.841532	0.0706	0.885026	0.0706	0.944586	0.1765	1.02735		0.3716	-41.6688	0.3716	-11.8591	0.3716	-2.01465	0.3716	-39.0827	0.3716	1.92915
0.0708	0.84283	0.0708	0.87334	0.0708	0.903201	0.0708	0.919431	0.177	0.996195		0.3726	-48.082	0.3726	-39.3196	0.3726	-52.3033	0.3726	-28.6841	0.3726	-13.4162
0.071	0.8563	0.071	0.841045	0.071	0.928843	0.071	0.965845	0.1775	0.989864		0.3736	-43.2815	0.3736	-12.2413	0.3736	-31.2598	0.3736	-20.6337	0.3736	-4.64617
0.0712	0.849808	0.0712	0.820759	0.0712	0.892003	0.0712	0.97315	0.178	1.03644		0.3746	-13.08	0.3746	-59.4196	0.3746	-17.6434	0.3746	6.50929	0.3746	-2.6033
0.0714	0.832444	0.0714	0.853217	0.0714	0.907583	0.0714	1.01356	0.1785	1.07166		0.3756	-22.3164	0.3756	-18.619	0.3756	-27.7446	0.3756	-34.2486	0.3756	-29.9756
0.0716	0.858248	0.0716	0.843317	0.0716	0.933225	0.0716	0.918944	0.179	1.01047		0.3766	-39.0563	0.3766	7.97522	0.3766	-36.2856	0.3766	-30.5279	0.3766	-42.976
0.0718	0.826115	0.0718	0.802907	0.0718	0.938256	0.0718	0.95838	0.1795	1.02719		0.3776	-30.6099	0.3776	-24.0059	0.3776	-8.72713	0.3776	-11.4588	0.3776	-10.8738
0.072	0.827413	0.072	0.843155	0.072	0.903039	0.072	0.952213	0.18	1.06516		0.3786	-29.118	0.3786	-9.95179	0.3786	-40.1751	0.3786	-6.23696	0.3786	-4.52337
0.0722	0.88746	0.0722	0.847374	0.0722	0.927382	0.0722	0.923813	0.1805	1.03531		0.3796	-38.406	0.3796	-40.6415	0.3796	-37.2214	0.3796	-36.6566	0.3796	-8.51483
0.0724	0.828712	0.0724	0.831146	0.0724	0.916184	0.0724	0.961464	0.181	1.0366		0.3806	-57.3154	0.3806	-21.599	0.3806	-33.0895	0.3806	-25.4447	0.3806	2.81087
0.0726	0.849484	0.0726	0.812157	0.0726	0.890056	0.0726	0.96406	0.1815	1.00983		0.3816	-43.0859	0.3816	-10.6592	0.3816	-14.4445	0.3816	-46.2565	0.3816	-1.63459
0.0728	0.856463	0.0728	0.826926	0.0728	0.927869	0.0728	0.947182	0.182	1.03222		0.3826	-33.2281	0.3826	-21.168	0.3826	-26.8524	0.3826	-22.317	0.3826	2.68666
0.073	0.860032	0.073	0.840071	0.073	0.935172	0.073	0.987756	0.1825	1.028		0.3836	-52.9675	0.3836	-27.0026	0.3836	-38.7467	0.3836	-41.1566	0.3836	-22.2135
0.0732	0.836988	0.0732	0.862792	0.0732	0.938581	0.0732	0.960003	0.183	1.02654		0.3846	-53.4308	0.3846	-4.35966	0.3846	-33.2881	0.3846	1.124	0.3846	1.32218
0.0734	0.876586	0.0734	0.881617	0.0734	0.919269	0.0734	0.928032	0.1835	1.01031		0.3856	-16.702	0.3856	-16.7355	0.3856	-51.2443	0.3856	-23.8339	0.3856	6.76067
0.0736	0.841369	0.0736	0.826763	0.0736	0.93501	0.0736	0.938094	0.184	1.01745		0.3866	-37.2495	0.3866	-21.5608	0.3866	8.53632	0.3866	4.86298	0.3866	-21.4402
0.0738	0.853866	0.0738	0.843155	0.0738	0.915049	0.0738	0.94134	0.1845	1.028		0.3876	-50.3615	0.3876	-42.4477	0.3876	-17.1258	0.3876	-5.17472	0.3876	-18.6123
0.074	0.848835	0.074	0.857112	0.074	0.954647	0.074	0.986943	0.185	1.05543		0.3886	-38.843	0.3886	-39.8815	0.3886	-43.6265	0.3886	-53.3757	0.3886	-5.57217
0.0742	0.84494	0.0742	0.847212	0.0742	0.949778	0.0742	0.955458	0.1855	1.01924		0.3896	7.209	0.3896	-31.8654	0.3896	-29.3923	0.3896	-49.0858	0.3896	0.47127
0.0744	0.885188	0.0744	0.839422	0.0744	0.959191	0.0744	0.946209	0.186	1.0233		0.3906	-50.0598	0.3906	-53.0694	0.3906	-16.2266	0.3906	-32.5535	0.3906	7.81376
0.0746	0.865388	0.0746	0.833742	0.0746	0.920729	0.0746	0.960814	0.1865	1.01713		0.3916	-22.6812	0.3916	-23.0945	0.3916	-28.7121	0.3916	-29.751	0.3916	-51.5077
0.0748	0.8662	0.0748	0.849646	0.0748	0.920891	0.0748	0.946533	0.187	0.995058		0.3926	-37.5359	0.3926	-54.9165	0.3926	-7.7599	0.3926	-27.1021	0.3926	-9.49314
0.075	0.825952	0.075	0.817189	0.075	0.928681	0.075	0.936471	0.1875	0.97753		0.3936	-52.4488	0.3936	-37.0367	0.3936	-33.1587	0.3936	-46.5585	0.3936	-12.214
0.0752	0.811346	0.0752	0.861493	0.0752	0.935984	0.0752	0.947994	0.188	1.00204		0.3946	-15.8792	0.3946	-21.0317	0.3946	-38.6141	0.3946	-7.58079	0.3946	-46.7732
0.0754	0.844777	0.0754	0.840072	0.0754	0.915373	0.0754	0.979151	0.1885	1.03563		0.3956	-16.1997	0.3956	-28.2995	0.3956	-22.8657	0.3956	-25.8757	0.3956	-2.33783
0.0756	0.830172	0.0756	0.846076	0.0756	0.883565	0.0756	0.919269	0.189	1.02703		0.3966	-19.2209	0.3966	-52.5672	0.3966	-15.2411	0.3966	-34.2436	0.3966	19.301
0.0758	0.834716	0.0758	0.864252	0.0758	0.910667	0.0758	0.974446	0.1895	0.997167		0.3976	-73.568	0.3976	-33.6112	0.3976	-21.1411	0.3976	-29.0176	0.3976	-18.0339
0.076	0.867498	0.076	0.848672	0.076	0.916022	0.076	0.97055	0.19	1.03206		0.3986	-35.2834	0.3986	-24.619	0.3986	-31.3002	0.3986	-0.035175	0.3986	8.89167
0.0762	0.832444	0.0762	0.878047	0.0762	0.936633	0.0762	0.935497	0.1905	1.04861		0.3996	-51.2229	0.3996	-30.3236	0.3996	-32.3358	0.3996	-38.7623	0.3996	-1.58554
0.0764	0.860519	0.0764	0.835365	0.0764	0.919755	0.0764	0.994084	0.191	0.99019		0.4006	-40.4993	0.4006	-25.1508	0.4006	-44.375	0.4006	-19.457	0.4006	-23.7358
0.0766	0.820272	0.0766	0.864901	0.0766	0.878534	0.0766	0.970878	0.1915	1.01534		0.4016	-51.7353	0.4016	-30.9902	0.4016	-12.9139	0.4016	-32.8422	0.4016	-16.2133
0.0768	0.84705	0.0768	0.864415	0.0768	0.905798	0.0768	0.979478	0.192	1.03936		0.4026	-67.269	0.4026	-20.2634	0.4026	-22.6957	0.4026	-12.2544	0.4026	-31.005
0.077	0.84072	0.077	0.864739	0.077	0.89817	0.077	0.922514	0.1925	1.02816		0.4036	-53.944	0.4036	-27.5925	0.4036	-35.9734	0.4036	-20.5595	0.4036	-24.3572
0.0772	0.878533	0.0772	0.8081	0.0772	0.889407	0.0772	0.94199	0.193	1.02654		0.4046	-29.135	0.4046	-31.5915	0.4046	-30.033	0.4046	-16.6597	0.4046	-18.051
0.0774	0.838773	0.0774	0.820434	0.0774	0.90807	0.0774	0.939067	0.1935	1.04666		0.4056	-21.5863	0.4056	-42.2386	0.4056	-33.439	0.4056	-30.5781	0.4056	-14.2135
0.0776	0.862792	0.0776	0.846239	0.0776	0.902066	0.0776	0.894925	0.194	1.04585		0.4066	-26.9945	0.4066	-50.3015	0.4066	-42.3182	0.4066	-7.58462	0.4066	7.98744
0.0778	0.851756	0.0778	0.827737	0.0778	0.921865	0.0778	0.922189	0.1945	1.02476		0.4076	-17.6432	0.4076	-36.2179	0.4076	-33.8237	0.4076	-20.5934	0.4076	0.67384
0.078	0.85062	0.078	0.840882	0.078	0.936796	0.078	0.944747	0.195	1.03725		0.4086	-38.0307	0.4086	-42.1863	0.4086	-0.04537	0.4086	-3.94875	0.4086	-36.6813
0.0782	0.817513	0.0782	0.812319	0.0782	0.885026	0.0782	0.933874	0.1955	1.01648		0.4096	-48.4582	0.4096	-41.7401	0.4096	-11.2905	0.4096	-15.7457	0.4096	-17.7212
0.0784	0.860033	0.0784	0.858897	0.0784	0.87967	0.0784	0.966007	0.196	1.02865		0.4106	-31.3538	0.4106	-64.2379	0.4106	-26.0464	0.4106	-29.0001	0.4106	6.95197
0.0786	0.889732	0.0786	0.832281	0.0786	0.900767	0.0786	0.949452	0.1965	1.02638		0.4116	-19.8368	0.4116	-26.9425	0.4116	-16.1365	0.4116	-21.1236	0.4116	-64.9328
0.0788	0.86052	0.0788	0.842831	0.0788	0.904338	0.0788	0.948481	0.197	1.02069		0.4126	-46.504	0.4126	-2.33338	0.4126	-42.373	0.4126	-33.5196	0.4126	14.8792
0.079	0.855164	0.079	0.816864	0.079	0.950753	0.079	0.926733	0.1975	0.999116		0.4136	-21.3272	0.4136	-54.4173	0.4136	-26.535	0.4136	-24.8957	0.4136	-23.1318
0.0792	0.828224	0.0792	0.872367	0.0792	0.895412	0.0792	0.967631	0.198	0.991488		0.4146	-53.5097	0.4146	-52.5914	0.4146	-56.5881	0.4146	-35.7766	0.4146	29.9591
0.0794	0.834067	0.0794	0.861331	0.0794	0.921216	0.0794	0.924299	0.1985	1.03239		0.4156	-47.9954	0.4156	-38.0625	0.4156	-15.7323	0.4156	-27.2714	0.4156	18.585
0.0796	0.864091	0.0796	0.863603	0.0796	0.933712	0.0796	0.947507	0.199	0.996518		0.4166	-44.3282	0.4166	-42.0396	0.4166	-35.211	0.4166	-2.47324	0.4166	-13.3527
0.0798	0.821084	0.0798	0.846076	0.0798	0.947345	0.0798	0.954487	0.1995	1.04797		0.4176	-34.6988	0.4176	-28.0264	0.4176	-12.2825	0.4176	-32.4881	0.4176	-21.5175
0.08	0.846239	0.08	0.857112	0.08	0.927707	0.08	0.920405	0.2	1.02752		0.4186	-36.4134	0.4186	-28.5905	0.4186	-29.7958	0.4186	-12.9482	0.4186	-27.3402
0.0802	0.855488	0.0802	0.865064	0.0802	0.935335	0.0802	0.907583	0.2005	1.053		0.4196	-42.3375	0.4196	-32.3842	0.4196	-18.2148	0.4196	-8.16972	0.4196	5.66923
0.0804	0.844291	0.0804	0.853055	0.0804	0.926895	0.0804	0.983047	0.201	1.01551		0.4206	-22.0323	0.4206	-26.8254	0.4206	-52.4832	0.4206	-32.4261	0.4206	1.13183
0.0806	0.843155	0.0806	0.825465	0.0806	0.937607	0.0806	0.929655	0.2015	1.00609		0.4216	-27.6203	0.4216	-10.0263	0.4216	-42.0288	0.4216	7.357	0.4216	-3.80494
0.0808	0.853704	0.0808	0.862143	0.0808	0.90093	0.0808	0.951726	0.202	1.01729		0.4226	-49.3323	0.4226	-42.3788	0.4226	-42.0814	0.4226	-28.4104	0.4226	0.230807
0.081	0.841045	0.081	0.840558	0.081	0.855651	0.081	0.949454	0.2025	0.995546		0.4236	-38.7505	0.4236	-28.265	0.4236	-23.2225	0.4236	-10.6313	0.4236	33.5735
0.0812	0.848997	0.0812	0.865876	0.0812	0.914886	0.0812	0.96471	0.203	1.02524		0.4246	-34.8058	0.4246	-12.5569	0.4246	-60.6811	0.4246	-11.9879	0.4246	-9.6326
0.0814	0.875937	0.0814	0.850295	0.0814	0.920891	0.0814	0.957731	0.2035	1.01404		0.4256	-33.7623	0.4256	-20.8133	0.4256	-17.926	0.4256	-16.059	0.4256	5.2214
0.0816	0.831794	0.0816	0.831956	0.0816	0.948155	0.0816	0.94069	0.204	1.003		0.4266	-33.57	0.4266	-34.9685	0.4266	-37.1239	0.4266	-5.7935	0.4266	-20.5283
0.0818	0.861494	0.0818	0.873179	0.0818	0.923812	0.0818	0.921216	0.2045	1.03092		0.4276	-4.65299	0.4276	-16.9743	0.4276	-41.0711	0.4276	-25.2978	0.4276	-13.169
0.082	0.844129	0.082	0.84494	0.082	0.883889	0.082	0.971688	0.205	1.01502		0.4286	-14.5492	0.4286	-35.0617	0.4286	-30.2425	0.4286	-61.8082	0.4286	11.7968
0.0822	0.85987	0.0822	0.835852	0.0822	0.920405	0.0822	0.974608	0.2055	1.04082		0.4296	-31.1998	0.4296	-28.5284	0.4296	-31.8901	0.4296	-40.4961	0.4296	-14.0157
0.0824	0.837799	0.0824	0.842993	0.0824	0.907584	0.0824	0.911479	0.206	1.04651		0.4306	-35.9749	0.4306	-36.0973	0.4306	-35.6223	0.4306	-14.2844	0.4306	-22.835
0.0826	0.842993	0.0826	0.843804	0.0826	0.942962	0.0826	0.936146	0.2065	1.03514		0.4316	-19.2119	0.4316	-18.3129	0.4316	-12.589	0.4316	-22.4058	0.4316	30.6917
0.0828	0.859546	0.0828	0.833742	0.0828	0.925597	0.0828	0.925436	0.207	1.01323		0.4326	-21.3604	0.4326	-11.0502	0.4326	-40.7001	0.4326	-13.9261	0.4326	-7.66133
0.083	0.850458	0.083	0.826601	0.083	0.904825	0.083	0.961626	0.2075	1.04066		0.4336	-8.32587	0.4336	-33.2259	0.4336	-20.47	0.4336	-31.3664	0.4336	-3.02622
0.0832	0.861818	0.0832	0.823031	0.0832	0.914562	0.0832	0.93501	0.208	1.03433		0.4346	-17.8123	0.4346	-33.2259	0.4346	16.1026	0.4346	-31.4774	0.4346	-24.7812
0.0834	0.859546	0.0834	0.8279	0.0834	0.92511	0.0834	0.922839	0.2085	1.00901		0.4356	-50.9783	0.4356	-69.0865	0.4356	-10.9193	0.4356	-17.3985	0.4356	-38.8498
0.0836	0.863117	0.0836	0.877398	0.0836	0.925922	0.0836	0.918132	0.209	1.04017		0.4366	-42.2107	0.4366	-30.179	0.4366	-37.3023	0.4366	-29.6034	0.4366	-35.1361
0.0838	0.890868	0.0838	0.852243	0.0838	0.910017	0.0838	0.969577	0.2095	1.05478		0.4376	-47.4868	0.4376	10.453	0.4376	-17.8444	0.4376	-18.3098	0.4376	-25.3148
0.084	0.839584	0.084	0.845589	0.084	0.923001	0.084	0.959191	0.21	1.0095		0.4386	-38.244	0.4386	-6.20737	0.4386	-38.4477	0.4386	-18.9823	0.4386	-9.36666
0.0842	0.827737	0.0842	0.838773	0.0842	0.915373	0.0842	0.923488	0.2105	1.05138		0.4396	-18.1755	0.4396	-17.6107	0.4396	-71.4476	0.4396	-7.95931	0.4396	12.2037
0.0844	0.842343	0.0844	0.846401	0.0844	0.917807	0.0844	0.932901	0.211	1.00901		0.4406	-24.4568	0.4406	-36.297	0.4406	-43.5723	0.4406	-25.2154	0.4406	-31.5287
0.0846	0.862467	0.0846	0.862792	0.0846	0.904662	0.0846	0.932901	0.2115	1.02963		0.4416	-40.845	0.4416	-26.9178	0.4416	-56.358	0.4416	-33.8105	0.4416	-4.98329
0.0848	0.844129	0.0848	0.84851	0.0848	0.875288	0.0848	0.900281	0.212	1.01226		0.4426	-42.5185	0.4426	-28.8661	0.4426	-81.3095	0.4426	-43.399	0.4426	7.46483
0.085	0.854515	0.085	0.8563	0.085	0.924462	0.085	0.959356	0.2125	1.02313		0.4436	-23.4422	0.4436	-37.5236	0.4436	-44.1553	0.4436	-44.7362	0.4436	-6.37372
0.0852	0.862305	0.0852	0.870581	0.0852	0.937283	0.0852	0.948155	0.213	0.992299		0.4446	-47.188	0.4446	-36.5683	0.4446	-59.2996	0.4446	-29.5506	0.4446	-13.8075
0.0854	0.849322	0.0854	0.813619	0.0854	0.915698	0.0854	0.911641	0.2135	1.02541		0.4456	-16.5895	0.4456	-46.806	0.4456	-53.6939	0.4456	-19.7469	0.4456	-22.3723
0.0856	0.868472	0.0856	0.862467	0.0856	0.905636	0.0856	0.921215	0.214	1.03369		0.4466	-22.7585	0.4466	-30.5901	0.4466	-26.0177	0.4466	1.09016	0.4466	26.0748
0.0858	0.856787	0.0858	0.845265	0.0858	0.943287	0.0858	0.949779	0.2145	0.996032		0.4476	-27.8721	0.4476	-17.8636	0.4476	-17.7321	0.4476	-43.6219	0.4476	27.6521
0.086	0.854029	0.086	0.856625	0.086	0.920891	0.086	0.951077	0.215	1.04163		0.4486	-31.195	0.4486	-32.5022	0.4486	-20.5582	0.4486	-32.7825	0.4486	-25.216
0.0862	0.862792	0.0862	0.853703	0.0862	0.909531	0.0862	0.933063	0.2155	1.03384		0.4496	-40.55	0.4496	-27.6997	0.4496	-26.4494	0.4496	13.0369	0.4496	-7.0015
0.0864	0.868796	0.0864	0.794144	0.0864	0.931277	0.0864	0.927221	0.216	1.03352		0.4506	-3.14149	0.4506	-32.7264	0.4506	-25.018	0.4506	-23.8682	0.4506	-23.6425
0.0866	0.896548	0.0866	0.846562	0.0866	0.924299	0.0866	0.937121	0.2165	0.978341		0.4516	-5.68973	0.4516	-39.2511	0.4516	-18.8386	0.4516	-50.284	0.4516	-45.2692
0.0868	0.847374	0.0868	0.844453	0.0868	0.938581	0.0868	0.926409	0.217	1.01145		0.4526	-59.5565	0.4526	-11.1448	0.4526	-4.40161	0.4526	-14.2613	0.4526	-16.3402
0.087	0.875288	0.087	0.825627	0.087	0.948643	0.087	0.938743	0.2175	1.05316		0.4536	-78.6672	0.4536	-57.8256	0.4536	-27.4568	0.4536	0.631525	0.4536	-14.1332
0.0872	0.832606	0.0872	0.860033	0.0872	0.92365	0.0872	0.984997	0.218	1.02524		0.4546	-41.7233	0.4546	-46.1525	0.4546	-34.7491	0.4546	-31.7654	0.4546	-7.27355
0.0874	0.840234	0.0874	0.815241	0.0874	0.933388	0.0874	0.97201	0.2185	1.00999		0.4556	-40.3979	0.4556	-51.0133	0.4556	5.95942	0.4556	-14.8223	0.4556	-11.1877
0.0876	0.851919	0.0876	0.819623	0.0876	0.963248	0.0876	0.925597	0.219	1.00967		0.4566	-27.3157	0.4566	-17.2587	0.4566	-23.7834	0.4566	-21.1619	0.4566	-39.5007
0.0878	0.839909	0.0878	0.825303	0.0878	0.899307	0.0878	0.944423	0.2195	1.01583		0.4576	-15.535	0.4576	-26.8315	0.4576	-55.9319	0.4576	-13.2543	0.4576	15.4748
0.088	0.854839	0.088	0.8662	0.088	0.908558	0.088	0.935822	0.22	1.03774		0.4586	-24.839	0.4586	-34.5159	0.4586	-40.2805	0.4586	-56.5974	0.4586	-31.9106
0.0882	0.841045	0.0882	0.831794	0.0882	0.953998	0.0882	0.936634	0.2205	1.02184		0.4596	-25.262	0.4596	-33.6336	0.4596	-33.9546	0.4596	3.4326	0.4596	-44.59
0.0884	0.835365	0.0884	0.85127	0.0884	0.911641	0.0884	0.947345	0.221	1.02102		0.4606	-63.5347	0.4606	-31.7503	0.4606	-16.7709	0.4606	11.0634	0.4606	10.5295
0.0886	0.857761	0.0886	0.855326	0.0886	0.925922	0.0886	0.94345	0.2215	0.961788		0.4616	-47.4278	0.4616	-23.706	0.4616	-60.6206	0.4616	-9.65897	0.4616	30.8793
0.0888	0.846077	0.0888	0.836663	0.0888	0.941339	0.0888	0.94491	0.222	1.03546		0.4626	-30.666	0.4626	-36.811	0.4626	-31.9035	0.4626	-26.1931	0.4626	-1.18221
0.089	0.820759	0.089	0.839584	0.089	0.947344	0.089	0.964222	0.2225	1.00658		0.4636	-34.6221	0.4636	-46.6685	0.4636	-26.7789	0.4636	-16.5157	0.4636	-20.5965
0.0892	0.85273	0.0892	0.834067	0.0892	0.890056	0.0892	0.958704	0.223	1.05007		0.4646	-50.551	0.4646	-31.883	0.4646	-11.2856	0.4646	-17.2519	0.4646	-28.0152
0.0894	0.87902	0.0894	0.878534	0.0894	0.920729	0.0894	0.957893	0.2235	0.991324		0.4656	-64.5113	0.4656	-45.5943	0.4656	-54.5649	0.4656	-13.4815	0.4656	-29.8698
0.0896	0.852568	0.0896	0.835527	0.0896	0.937932	0.0896	0.947993	0.224	0.968442		0.4666	-35.6563	0.4666	-29.168	0.4666	-35.6958	0.4666	-22.452	0.4666	-40.8838
0.0898	0.8761	0.0898	0.812806	0.0898	0.905636	0.0898	0.949941	0.2245	1.00674		0.4676	-33.0116	0.4676	-50.0199	0.4676	-28.2611	0.4676	-11.7835	0.4676	-26.5992
0.09	0.873503	0.09	0.875613	0.09	0.920891	0.09	0.955459	0.225	1.03742		0.4686	-48.0094	0.4686	-15.2852	0.4686	-20.7976	0.4686	-1.24388	0.4686	-17.9165
0.0902	0.87188	0.0902	0.870582	0.0902	0.921216	0.0902	0.967793	0.2255	1.0121		0.4696	-31.2268	0.4696	-15.0179	0.4696	-11.3574	0.4696	-36.93	0.4696	-12.5833
0.0904	0.832931	0.0904	0.831957	0.0904	0.915211	0.0904	0.977208	0.226	1.01502		0.4706	-11.1672	0.4706	-15.6829	0.4706	-21.8011	0.4706	-37.801	0.4706	27.6513
0.0906	0.869608	0.0906	0.842668	0.0906	0.951726	0.0906	0.974122	0.2265	1.0194		0.4716	-39.985	0.4716	-48.9725	0.4716	-42.8759	0.4716	-33.03	0.4716	-23.5864
0.0908	0.820434	0.0908	0.858734	0.0908	0.903039	0.0908	0.933388	0.227	1.02168		0.4726	-39.9239	0.4726	-38.1116	0.4726	-71.2434	0.4726	-49.7304	0.4726	-41.3985
0.091	0.863928	0.091	0.809723	0.091	0.936308	0.091	0.951239	0.2275	1.02638		0.4736	-10.6802	0.4736	-53.658	0.4736	-64.569	0.4736	-33.3222	0.4736	-44.7627
0.0912	0.880157	0.0912	0.832931	0.0912	0.888921	0.0912	0.946533	0.228	1.02637		0.4746	-66.2558	0.4746	-39.174	0.4746	-14.682	0.4746	-16.3901	0.4746	-36.6718
0.0914	0.849646	0.0914	0.845102	0.0914	0.933063	0.0914	0.983861	0.2285	1.02654		0.4756	-37.0895	0.4756	-73.6803	0.4756	-45.5274	0.4756	4.99463	0.4756	-24.0602
0.0916	0.84072	0.0916	0.823031	0.0916	0.910017	0.0916	0.952536	0.229	1.02297		0.4766	-26.0914	0.4766	-28.5597	0.4766	-38.1474	0.4766	-0.40125	0.4766	-34.6192
0.0918	0.832931	0.0918	0.863279	0.0918	0.923001	0.0918	0.927382	0.2295	0.993758		0.4776	-6.882	0.4776	7.10165	0.4776	-39.4269	0.4776	-6.06413	0.4776	-0.79619
0.092	0.85987	0.092	0.86198	0.092	0.891193	0.092	1.00593	0.23	1.02508		0.4786	-36.6097	0.4786	-34.1598	0.4786	-35.8113	0.4786	-15.4881	0.4786	-10.2029
0.0922	0.851918	0.0922	0.845102	0.0922	0.907259	0.0922	0.938581	0.2305	1.01891		0.4796	-38.0298	0.4796	-30.3534	0.4796	-47.5744	0.4796	-24.0522	0.4796	5.69409
0.0924	0.857599	0.0924	0.832444	0.0924	0.927221	0.0924	0.961301	0.231	1.00511		0.4806	-13.4371	0.4806	-20.1717	0.4806	-34.8318	0.4806	5.81365	0.4806	0.8122
0.0926	0.83926	0.0926	0.840071	0.0926	0.945072	0.0926	0.980127	0.2315	1.03287		0.4816	-36.1223	0.4816	-29.7088	0.4816	-40.2728	0.4816	-3.4486	0.4816	-4.587
0.0928	0.865551	0.0928	0.829198	0.0928	0.921053	0.0928	0.965359	0.232	1.00301		0.4826	-21.6107	0.4826	-19.6834	0.4826	-34.1341	0.4826	7.81288	0.4826	-19.19
0.093	0.838287	0.093	0.822057	0.093	0.903039	0.093	0.921053	0.2325	1.02524		0.4836	-26.3365	0.4836	-32.2159	0.4836	-5.43291	0.4836	-10.459	0.4836	-42.6572
0.0932	0.83504	0.0932	0.88957	0.0932	0.916185	0.0932	0.930953	0.233	1.01259		0.4846	-48.803	0.4846	-44.6785	0.4846	-28.0405	0.4846	-41.2993	0.4846	34.0531
0.0934	0.817513	0.0934	0.820596	0.0934	0.926571	0.0934	0.929817	0.2335	1.02378		0.4856	-41.0807	0.4856	-31.8384	0.4856	-15.3756	0.4856	-40.4151	0.4856	-25.468
0.0936	0.847861	0.0936	0.858572	0.0936	0.919268	0.0936	0.943774	0.234	1.01842		0.4866	-56.6322	0.4866	-19.4549	0.4866	-19.5988	0.4866	-13.109	0.4866	-3.02403
0.0938	0.841695	0.0938	0.834878	0.0938	0.939392	0.0938	0.976393	0.2345	1.02703		0.4876	-69.9455	0.4876	-19.7194	0.4876	-45.8757	0.4876	-5.331	0.4876	-1.802
0.094	0.859059	0.094	0.874639	0.094	0.942962	0.094	0.947345	0.235	1.03531		0.4886	-29.6653	0.4886	-30.1597	0.4886	-25.2246	0.4886	-27.9545	0.4886	-13.5817
0.0942	0.868959	0.0942	0.830172	0.0942	0.944586	0.0942	0.940528	0.2355	1.03141		0.4896	-25.0605	0.4896	-30.1523	0.4896	-51.3089	0.4896	2.34175	0.4896	-15.3867
0.0944	0.859221	0.0944	0.879995	0.0944	0.919269	0.0944	0.977693	0.236	0.995871		0.4906	-29.0048	0.4906	-42.5014	0.4906	-43.8635	0.4906	-12.951	0.4906	-9.16946
0.0946	0.821084	0.0946	0.826439	0.0946	0.899307	0.0946	0.948805	0.2365	1.04049		0.4916	-57.0115	0.4916	-11.4917	0.4916	-35.7669	0.4916	6.82775	0.4916	9.59559
0.0948	0.875613	0.0948	0.841695	0.0948	0.901741	0.0948	0.930466	0.237	1.02832		0.4926	-43.8	0.4926	-33.4258	0.4926	-32.4679	0.4926	-17.2659	0.4926	2.95279
0.095	0.848024	0.095	0.82368	0.095	0.925922	0.095	0.956595	0.2375	1.01518		0.4936	-21.0708	0.4936	-19.4129	0.4936	-7.66647	0.4936	-34.299	0.4936	-14.2951
0.0952	0.836663	0.0952	0.842181	0.0952	0.878696	0.0952	0.972986	0.238	1.01242		0.4946	-51.3837	0.4946	-16.2846	0.4946	-31.9361	0.4946	-4.634	0.4946	13.5194
0.0954	0.836501	0.0954	0.852568	0.0954	0.914562	0.0954	0.961788	0.2385	1.03887		0.4956	-46.2514	0.4956	-9.01355	0.4956	-15.5615	0.4956	-7.02438	0.4956	-7.35754
0.0956	0.828225	0.0956	0.831308	0.0956	0.918943	0.0956	0.932252	0.239	1.03239		0.4966	-64.351	0.4966	-23.3753	0.4966	-25.5295	0.4966	-10.6166	0.4966	31.573
0.0958	0.842019	0.0958	0.834391	0.0958	0.968603	0.0958	0.909369	0.2395	1.028		0.4976	-34.3126	0.4976	-47.1679	0.4976	7.46445	0.4976	-43.8299	0.4976	-3.9095
0.096	0.849484	0.096	0.850458	0.096	0.926734	0.096	0.951077	0.24	1.02816		0.4986	-14.5028	0.4986	-27.5327	0.4986	-77.6244	0.4986	-43.8794	0.4986	-7.396
0.0962	0.836339	0.0962	0.841369	0.0962	0.934686	0.0962	0.925598	0.2405	0.996843		0.4996	-43.6899	0.4996	-16.2959	0.4996	-65.7379	0.4996	5.8186	0.4996	-0.383333
0.0964	0.874152	0.0964	0.810535	0.0964	0.905312	0.0964	0.943124	0.241	1.00431		0.5006	-43.0069	0.5006	-31.9332	0.5006	-19.701	0.5006	-0.18946	0.5006	-7.69754
0.0966	0.796902	0.0966	0.834391	0.0966	0.944261	0.0966	0.943612	0.2415	1.02102		0.5016	-51.455	0.5016	-21.8838	0.5016	-12.8566	0.5016	-9.32675	0.5016	-16.3193
0.0968	0.81167	0.0968	0.849322	0.0968	0.951726	0.0968	0.977045	0.242	1.02557		0.5026	-36.6656	0.5026	-10.9272	0.5026	-47.5496	0.5026	-30.0486	0.5026	3.23408
0.097	0.845751	0.097	0.851107	0.097	0.922514	0.097	0.956271	0.2425	1.04796		0.5036	-35.1484	0.5036	-27.4248	0.5036	-25.942	0.5036	-25.5749	0.5036	1.51752
0.0972	0.871231	0.0972	0.850295	0.0972	0.91651	0.0972	0.966656	0.243	1.03465		0.5046	-32.5814	0.5046	-32.5826	0.5046	-27.6384	0.5046	-19.0014	0.5046	-19.827
0.0974	0.850458	0.0974	0.860358	0.0974	0.917158	0.0974	0.941177	0.2435	1.01615		0.5056	-33.1225	0.5056	-32.9695	0.5056	-20.803	0.5056	-13.5086	0.5056	-37.5537
0.0976	0.884701	0.0976	0.853703	0.0976	0.920566	0.0976	0.925111	0.244	1.00041		0.5066	-58.0415	0.5066	-19.85	0.5066	-61.2479	0.5066	-15.9248	0.5066	-24.8852
0.0978	0.876586	0.0978	0.849646	0.0978	0.903689	0.0978	0.930953	0.2445	1.02476		0.5076	-34.3682	0.5076	-59.4477	0.5076	-16.0876	0.5076	-14.5295	0.5076	-56.3257
0.098	0.844777	0.098	0.871555	0.098	0.924624	0.098	0.953998	0.245	1.00334		0.5086	-47.3179	0.5086	-42.0511	0.5086	-32.6752	0.5086	-37.6279	0.5086	-29.562
0.0982	0.846888	0.0982	0.853866	0.0982	0.904987	0.0982	0.928357	0.2455	1.01194		0.5096	-62.583	0.5096	22.5912	0.5096	-24.0457	0.5096	-15.9876	0.5096	-32.3708
0.0984	0.870907	0.0984	0.852243	0.0984	0.958705	0.0984	0.979965	0.246	1.0233		0.5106	-18.2845	0.5106	-48	0.5106	-31.5977	0.5106	-28.2312	0.5106	-6.76946
0.0986	0.862629	0.0986	0.856138	0.0986	0.935335	0.0986	0.963736	0.2465	1.05332		0.5116	-34.469	0.5116	-2.32931	0.5116	-51.9664	0.5116	-30.6854	0.5116	-25.4093
0.0988	0.864901	0.0988	0.846401	0.0988	0.920729	0.0988	0.947182	0.247	1.00187		0.5126	-57.5877	0.5126	-33.9556	0.5126	-49.5975	0.5126	-41.4278	0.5126	-5.85467
0.099	0.893952	0.099	0.85273	0.099	0.8946	0.099	0.918457	0.2475	1.03043		0.5136	-52.9275	0.5136	-30.7314	0.5136	-22.3564	0.5136	-36.735	0.5136	-2.93733
0.0992	0.881131	0.0992	0.830658	0.0992	0.941826	0.0992	0.942637	0.248	1.04066		0.5146	-57.496	0.5146	-21.6155	0.5146	-37.9207	0.5146	-42.0769	0.5146	-6.32662
0.0994	0.846725	0.0994	0.829847	0.0994	0.890057	0.0994	0.968277	0.2485	1.05283		0.5156	-47.5168	0.5156	-64.0029	0.5156	-70.8558	0.5156	14.9316	0.5156	-9.75617
0.0996	0.861655	0.0996	0.83358	0.0996	0.927383	0.0996	0.94702	0.249	1.01453		0.5166	-46.8149	0.5166	-45.7867	0.5166	-23.3736	0.5166	-29.6017	0.5166	-35.4978
0.0998	0.837475	0.0998	0.868148	0.0998	0.913912	0.0998	0.948481	0.2495	1.03855		0.5176	-13.311	0.5176	-10.0586	0.5176	-30.0346	0.5176	1.5068	0.5176	-43.3135
0.1	0.846888	0.1	0.847699	0.1	0.924462	0.1	0.94864	0.25	0.995219		0.5186	-41.0747	0.5186	-26.0655	0.5186	-0.817538	0.5186	3.29689	0.5186	0.21669
						0.1002	0.936957	0.2505	1.05445		0.5196	-70.6765	0.5196	-33.0917	0.5196	14.6509	0.5196	38.9871	0.5196	-7.76624
						0.1004	0.980126	0.251	1.03059		0.5206	-39.0033	0.5206	-33.1586	0.5206	-31.3113	0.5206	-18.5539	0.5206	-57.9065
						0.1006	0.9144	0.2515	1.01259		0.5216	-28.3562	0.5216	-39.1825	0.5216	-25.7996	0.5216	-21.8298	0.5216	9.22
						0.1008	0.934686	0.252	1.01502		0.5226	-39.723	0.5226	-57.0907	0.5226	-10.0513	0.5226	-9.11217	0.5226	-28.8238
						0.101	0.948153	0.2525	1.01665		0.5236	-56.43	0.5236	-28.5774	0.5236	-37.38	0.5236	-20.1576	0.5236	0.322
						0.1012	0.929006	0.253	0.99603		0.5246	-35.442	0.5246	-15.1244	0.5246	-18.368	0.5246	-28.8963	0.5246	-28.845
						0.1014	0.939229	0.2535	1.04082		0.5256	-53.665	0.5256	-4.08038	0.5256	-27.8425	0.5256	-9.21975	0.5256	22.9923
						0.1016	0.942151	0.254	1.01745		0.5266	-41.6238	0.5266	-33.3187	0.5266	-53.5517	0.5266	-25.6457	0.5266	20.9583
						0.1018	0.931764	0.2545	0.996843		0.5276	-16.8297	0.5276	-52.3181	0.5276	-53.0522	0.5276	-20.6135	0.5276	-28.7128
						0.102	0.949454	0.255	1.02037		0.5286	-29.2409	0.5286	-52.1081	0.5286	-48.6962	0.5286	-19.0566	0.5286	-28.1576
						0.1022	0.938256	0.2555	0.994083		0.5296	-55.9002	0.5296	-12.0666	0.5296	-34.6168	0.5296	-25.4435	0.5296	-25.5558
						0.1024	0.935173	0.256	1.03433		0.5306	-39.4648	0.5306	-23.1304	0.5306	-6.24665	0.5306	-15.6041	0.5306	-2.5105
						0.1026	0.962275	0.2565	1.03157		0.5316	-66.9068	0.5316	-42.8804	0.5316	-39.8818	0.5316	-5.256	0.5316	-33.136
						0.1028	0.936471	0.257	1.06208		0.5326	-52.0825	0.5326	-47.9434	0.5326	-62.8254	0.5326	-13.5459	0.5326	-32.4695
						0.103	0.966332	0.2575	1.05056		0.5336	-58.4253	0.5336	-51.6627	0.5336	-27.787	0.5336	-29.3751	0.5336	-52.2302
						0.1032	0.958543	0.258	1.01551		0.5346	-25.9052	0.5346	-10.0833	0.5346	-7.65434	0.5346	-35.1355	0.5346	-31.1552
						0.1034	0.959679	0.2585	1.03222		0.5356	-27.0417	0.5356	-56.4808	0.5356	-18.1617	0.5356	-42.0361	0.5356	-23.2344
						0.1036	0.973796	0.259	1.02135		0.5366	-70.573	0.5366	-43.9074	0.5366	-48.7694	0.5366	-54.2862	0.5366	-21.9238
						0.1038	0.933712	0.2595	1.02459		0.5376	-21.2871	0.5376	-60.1756	0.5376	1.98368	0.5376	0.507268	0.5376	-6.6865
						0.104	0.961951	0.26	1.02167		0.5386	-27.8771	0.5386	-33.1483	0.5386	-9.01737	0.5386	10.7685	0.5386	-43.7488
						0.1042	0.929168	0.2605	0.999278		0.5396	-19.346	0.5396	-60.2321	0.5396	-6.88681	0.5396	-31.8635	0.5396	-6.48016
						0.1044	0.943612	0.261	1.01777		0.5406	-26.0626	0.5406	-30.9685	0.5406	-32.7551	0.5406	-41.4649	0.5406	-4.09081
						0.1046	0.937607	0.2615	1.04666		0.5416	8.16919	0.5416	-41.6173	0.5416	-8.69657	0.5416	-8.76487	0.5416	-1.64015
						0.1048	0.925273	0.262	0.999276		0.5426	-55.1349	0.5426	-44.9531	0.5426	-36.429	0.5426	-26.6656	0.5426	-23.1943
						0.105	0.94491	0.2625	1.05526		0.5436	-42.1361	0.5436	-69.0936	0.5436	-35.8554	0.5436	-50.0384	0.5436	-23.109
						0.1052	0.943124	0.263	1.02346		0.5446	-27.5205	0.5446	-14.1174	0.5446	-15.8069	0.5446	-37.1427	0.5446	4.85267
						0.1054	0.928032	0.2635	1.01161		0.5456	-30.2129	0.5456	-16.9556	0.5456	-60.2761	0.5456	-56.1296	0.5456	-2.70783
						0.1056	0.970713	0.264	0.977692		0.5466	-15.648	0.5466	-33.8918	0.5466	-16.2476	0.5466	-21.1982	0.5466	-1.4575
						0.1058	0.948481	0.2645	1.00836		0.5476	-34.3946	0.5476	-29.3055	0.5476	-41.8702	0.5476	-23.5485	0.5476	13.2056
						0.106	0.953512	0.265	1.0353		0.5486	-19.5057	0.5486	-34.1782	0.5486	-24.7078	0.5486	-33.8639	0.5486	-8.0785
						0.1062	0.94702	0.2655	1.0246		0.5496	-26.9848	0.5496	-17.5436	0.5496	-37.965	0.5496	-33.0987	0.5496	5.81017
						0.1064	0.940203	0.266	0.979965		0.5506	24.2058	0.5506	-18.4471	0.5506	-34.5471	0.5506	-33.2976	0.5506	-0.0127
						0.1066	0.937282	0.2665	1.05462		0.5516	-34.3633	0.5516	14.5029	0.5516	-32.0988	0.5516	-24.2549	0.5516	13.649
						0.1068	0.923488	0.267	1.05283		0.5526	-26.9391	0.5526	-13.9629	0.5526	-19.1612	0.5526	-31.9884	0.5526	1.75367
						0.107	0.940691	0.2675	1.02686		0.5536	-27.8347	0.5536	-35.4669	0.5536	-30.0205	0.5536	-22.6726	0.5536	-1.30291
						0.1072	0.971201	0.268	1.0327		0.5546	-14.1896	0.5546	-50.6281	0.5546	-60.6334	0.5546	-28.4991	0.5546	-23.3995
						0.1074	0.924948	0.2685	1.03806		0.5556	-42.6725	0.5556	-68.6336	0.5556	-61.6146	0.5556	-10.8608	0.5556	-23.8532
						0.1076	0.973797	0.269	0.996031		0.5566	-47.582	0.5566	-36.1355	0.5566	-58.3034	0.5566	-8.66075	0.5566	3.24295
						0.1078	0.940203	0.2695	1.02265		0.5576	-33.5497	0.5576	-1.73709	0.5576	-29.1841	0.5576	-16.2449	0.5576	19.87
						0.108	0.955458	0.27	1.01745		0.5586	-20.7592	0.5586	-32.5332	0.5586	-49.1325	0.5586	-18.309	0.5586	-14.6133
						0.1082	0.95838	0.2705	1.02573		0.5596	-44.5438	0.5596	-26.9861	0.5596	-53.4507	0.5596	-46.1076	0.5596	-5.48223
						0.1084	0.947993	0.271	1.03125		0.5606	-30.4489	0.5606	-44.135	0.5606	-47.0666	0.5606	-17.0341	0.5606	24.0186
						0.1086	0.973635	0.2715	0.994081		0.5616	-21.2088	0.5616	-67.1385	0.5616	-38.5596	0.5616	-26.9135	0.5616	-16.6373
						0.1088	0.910667	0.272	1.02768		0.5626	-79.2335	0.5626	-38.8374	0.5626	-23.4977	0.5626	-20.1911	0.5626	-3.69844
						0.109	0.958705	0.2725	1.03628		0.5636	-48.5516	0.5636	-43.9689	0.5636	-27.3419	0.5636	-30.3376	0.5636	-3.362
						0.1092	0.976881	0.273	1.05251		0.5646	-48.1497	0.5646	-73.3847	0.5646	-18.5747	0.5646	-27.7955	0.5646	11.227
						0.1094	0.932576	0.2735	1.00593		0.5656	-29.817	0.5656	-59.7219	0.5656	-14.1913	0.5656	-37.7876	0.5656	21.6743
						0.1096	0.934686	0.274	1.02492		0.5666	-35.5416	0.5666	-35.8749	0.5666	-23.3304	0.5666	-46.0418	0.5666	-18.3758
						0.1098	0.910991	0.2745	0.996841		0.5676	-60.3522	0.5676	-35.7782	0.5676	-38.058	0.5676	-40.7067	0.5676	-38.7463
						0.11	0.945721	0.275	1.02005		0.5686	-41.697	0.5686	-18.5687	0.5686	-47.0168	0.5686	-43.3688	0.5686	-17.8152
						0.1102	0.912939	0.2755	1.03222		0.5696	-39.4545	0.5696	-28.0834	0.5696	-8.6071	0.5696	-20.7356	0.5696	10.7352
						0.1104	0.961301	0.276	1.01421		0.5706	-20.3024	0.5706	-35.008	0.5706	-10.4863	0.5706	-47.0337	0.5706	8.07587
						0.1106	0.968927	0.2765	1.01064		0.5716	-28.9162	0.5716	-78.7574	0.5716	-24.2054	0.5716	-37.9968	0.5716	-21.4894
						0.1108	0.944421	0.277	1.03239		0.5726	-14.7277	0.5726	-75.5825	0.5726	-29.8579	0.5726	-36.3635	0.5726	-39.5032
						0.111	0.895412	0.2775	1.0048		0.5736	-47.0614	0.5736	-14.4365	0.5736	-16.2776	0.5736	-47.0062	0.5736	-28.537
						0.1112	0.961788	0.278	1.01875		0.5746	-44.193	0.5746	-20.6318	0.5746	-20.8479	0.5746	-15.028	0.5746	-32.7862
						0.1114	0.97396	0.2785	1.01031		0.5756	-54.0952	0.5756	-30.1384	0.5756	-37.5919	0.5756	-10.829	0.5756	-34.2708
						0.1116	0.959841	0.279	1.02605		0.5766	-49.9725	0.5766	-35.7446	0.5766	-24.1814	0.5766	-18.2212	0.5766	-47.97
						0.1118	0.922352	0.2795	1.02508		0.5776	-25.4727	0.5776	-29.7481	0.5776	-16.6245	0.5776	-43.8627	0.5776	12.4985
						0.112	0.904176	0.28	1.01713		0.5786	-31.1605	0.5786	-26.8419	0.5786	-55.292	0.5786	-21.1279	0.5786	1.98153
						0.1122	0.973799	0.2805	1.02476		0.5796	-31.21	0.5796	-32.6651	0.5796	-12.0055	0.5796	-25.3979	0.5796	-3.27617
						0.1124	0.92365	0.281	1.03125		0.5806	-65.9065	0.5806	-33.8063	0.5806	-32.1316	0.5806	-12.1925	0.5806	6.50948
						0.1126	0.951889	0.2815	0.990351		0.5816	-42.8255	0.5816	-29.0279	0.5816	-7.6997	0.5816	-16.0743	0.5816	-16.2457
						0.1128	0.920729	0.282	1.02281		0.5826	-58.6402	0.5826	-43.6324	0.5826	-8.47838	0.5826	-25.6031	0.5826	14.1448
						0.113	0.955458	0.2825	1.0465		0.5836	-30.5719	0.5836	-20.0678	0.5836	-6.03701	0.5836	-23.996	0.5836	0.1995
						0.1132	0.93923	0.283	1.02475		0.5846	-34.8827	0.5846	-37.8489	0.5846	-34.354	0.5846	-36.2275	0.5846	2.1519
						0.1134	0.935335	0.2835	0.988728		0.5856	-57.5923	0.5856	-26.1804	0.5856	-53.6371	0.5856	2.3265	0.5856	-35.697
						0.1136	0.968929	0.284	1.0267		0.5866	-59.955	0.5866	-41.5882	0.5866	-50.4231	0.5866	-34.8875	0.5866	-6.884
						0.1138	0.95124	0.2845	1.02021		0.5876	-20.1916	0.5876	-34.6308	0.5876	-54.1797	0.5876	-31.0504	0.5876	25.353
						0.114	0.967145	0.285	1.0181		0.5886	-13.5113	0.5886	-55.4461	0.5886	-60.6372	0.5886	-16.485	0.5886	21.6657
						0.1142	0.950428	0.2855	0.96828		0.5896	-12.2468	0.5896	-9.76713	0.5896	-49.5366	0.5896	-36.0075	0.5896	15.654
						0.1144	0.979313	0.286	1.05251		0.5906	-25.2837	0.5906	2.01562	0.5906	-37.7881	0.5906	-42.4066	0.5906	-19.2448
						0.1146	0.948481	0.2865	1.02232		0.5916	-44.7642	0.5916	-46.9801	0.5916	-7.24662	0.5916	-25.0124	0.5916	-17.2365
						0.1148	0.901254	0.287	1.05738		0.5926	-62.2632	0.5926	-34.7931	0.5926	-27.5956	0.5926	-9.62487	0.5926	-24.1571
						0.115	0.915211	0.2875	1.00285		0.5936	-41.6268	0.5936	-56.0695	0.5936	-3.05834	0.5936	-40.8344	0.5936	12.0684
						0.1152	0.935659	0.288	1.02849		0.5946	-49.085	0.5946	-28.0339	0.5946	-44.3574	0.5946	-7.55575	0.5946	2.49233
						0.1154	0.941989	0.2885	1.00999		0.5956	-54.856	0.5956	-31.4672	0.5956	-48.455	0.5956	-42.0346	0.5956	-20.2453
						0.1156	0.945396	0.289	0.984995		0.5966	-47.0768	0.5966	-22.364	0.5966	-15.2043	0.5966	-32.6474	0.5966	-0.1285
						0.1158	0.947669	0.2895	1.00739		0.5976	-16.4875	0.5976	-27.7691	0.5976	-8.23723	0.5976	-46.1686	0.5976	-34.829
						0.116	0.964872	0.29	0.9923		0.5986	-11.8611	0.5986	-26.2332	0.5986	-29.0005	0.5986	-17.8652	0.5986	-12.8437
						0.1162	0.920891	0.2905	1.02199		0.5996	-51.674	0.5996	-25.0561	0.5996	-14.6976	0.5996	-22.7351	0.5996	-55.247
						0.1164	0.94491	0.291	1.02735		0.6006	-74.0765	0.6006	-31.7343	0.6006	-20.691	0.6006	-4.29168	0.6006	-6.70382
						0.1166	0.939392	0.2915	1.01145		0.6016	-60.5998	0.6016	-37.6831	0.6016	-25.4039	0.6016	13.0934	0.6016	-18.972
						0.1168	0.929168	0.292	1.00382		0.6026	-44.1852	0.6026	-58.7617	0.6026	-21.8345	0.6026	-16.9471	0.6026	5.35223
						0.117	0.953188	0.2925	1.01729		0.6036	-21.2537	0.6036	-3.988	0.6036	-24.8142	0.6036	-56.7929	0.6036	-5.48146
						0.1172	0.942151	0.293	1.00334		0.6046	-25.1132	0.6046	-20.4567	0.6046	-43.5214	0.6046	-23.3263	0.6046	1.93917
						0.1174	0.966494	0.2935	1.0056		0.6056	-22.0746	0.6056	-43.9335	0.6056	-36.8978	0.6056	-16.4639	0.6056	-44.0358
						0.1176	0.939879	0.294	1.02914		0.6066	-28.098	0.6066	-55.3154	0.6066	-32.227	0.6066	-11.8603	0.6066	-16.8565
						0.1178	0.933063	0.2945	1.0194		0.6076	-37.3598	0.6076	-37.6278	0.6076	-44.3915	0.6076	-15.8531	0.6076	9.33092
						0.118	0.948967	0.295	1.03806		0.6086	-29.017	0.6086	-32.7533	0.6086	-35.603	0.6086	-34.3935	0.6086	-32.8002
						0.1182	0.959191	0.2955	1.02605		0.6096	-5.43977	0.6096	-25.9058	0.6096	-48.1991	0.6096	-10.4286	0.6096	-24.0105
						0.1184	0.941664	0.296	1.01599		0.6106	-54.5132	0.6106	-47.842	0.6106	-25.6376	0.6106	-22.7869	0.6106	-25.6018
						0.1186	0.935822	0.2965	1.02297		0.6116	-58.0175	0.6116	-45.5622	0.6116	-8.42865	0.6116	-8.29787	0.6116	-31.335
						0.1188	0.919755	0.297	1.04131		0.6126	-1.03645	0.6126	-32.5964	0.6126	-20.2126	0.6126	-19.6586	0.6126	-28.5515
						0.119	0.946371	0.2975	0.994569		0.6136	-41.335	0.6136	-30.0906	0.6136	-36.9755	0.6136	-55.3644	0.6136	-29.1942
						0.1192	0.930141	0.298	1.03547		0.6146	-70.2278	0.6146	-37.0615	0.6146	-17.4738	0.6146	-40.6384	0.6146	-0.772287
						0.1194	0.932252	0.2985	1.02751		0.6156	-70.612	0.6156	-53.329	0.6156	-20.9354	0.6156	-30.9569	0.6156	-25.1032
						0.1196	0.948318	0.299	1.01145		0.6166	-43.1908	0.6166	-18.3445	0.6166	-28.9409	0.6166	-49.5873	0.6166	-17.9445
						0.1198	0.965033	0.2995	1.01859		0.6176	-8.48554	0.6176	-18.169	0.6176	-23.072	0.6176	-32.4905	0.6176	-26.0736
						0.12	0.938743	0.3	1.01469		0.6186	-21.8309	0.6186	-27.6861	0.6186	-26.966	0.6186	-32.1767	0.6186	-24.422
						0.1202	0.964708	0.3005	1.04341		0.6196	-26.7452	0.6196	-46.8212	0.6196	-28.1049	0.6196	21.666	0.6196	-18.7663
						0.1204	0.995383	0.301	1.00918		0.6206	-25.4642	0.6206	-41.9829	0.6206	-29.5067	0.6206	-19.4486	0.6206	13.4235
						0.1206	0.936958	0.3015	1.03806		0.6216	-34.9252	0.6216	-15.2186	0.6216	-3.54812	0.6216	-13.5074	0.6216	-45.5857
						0.1208	0.913588	0.302	1.05267		0.6226	-8.70783	0.6226	-48.9544	0.6226	-12.163	0.6226	-42.2666	0.6226	-31.9853
						0.121	0.965034	0.3025	1.01339		0.6236	-18.6843	0.6236	-37.0179	0.6236	-17.0511	0.6236	-27.5394	0.6236	-32.2068
						0.1212	0.937769	0.303	1.04715		0.6246	-37.8605	0.6246	-27.8878	0.6246	-15.5751	0.6246	-21.7115	0.6246	-61.4633
						0.1214	0.918133	0.3035	1.04553		0.6256	-49.5045	0.6256	-28.3245	0.6256	-50.8713	0.6256	-3.49369	0.6256	-50.1287
						0.1216	0.933874	0.304	1.01112		0.6266	-54.2718	0.6266	-21.1598	0.6266	-18.8199	0.6266	-20.792	0.6266	-5.39663
						0.1218	0.929979	0.3045	1.02005		0.6276	-17.6296	0.6276	-3.82035	0.6276	-40.5722	0.6276	-11.8407	0.6276	-16.7675
						0.122	0.946046	0.305	1.01502		0.6286	-46.8405	0.6286	-17.79	0.6286	-40.8122	0.6286	-37.8899	0.6286	-30.8943
						0.1222	0.971363	0.3055	0.987594		0.6296	-24.6528	0.6296	-22.6989	0.6296	-26.2732	0.6296	-23.4129	0.6296	-8.66075
						0.1224	0.927708	0.306	1.02135		0.6306	-4.68311	0.6306	0.5602	0.6306	-15.5983	0.6306	-23.968	0.6306	-4.17617
						0.1226	0.928357	0.3065	1.04861		0.63159	-28.0645	0.63159	-26.3956	0.63159	-31.3366	0.63159	-21.4124	0.63159	-24.7003
						0.1228	0.951077	0.307	1.03206		0.63259	-50.5008	0.63259	-37.7505	0.63259	-41.8314	0.63259	-46.7011	0.63259	-16.588
						0.123	0.963248	0.3075	1.01989		0.63359	-24.4869	0.63359	-49.6164	0.63359	-46.3922	0.63359	-50.9601	0.63359	-6.88417
						0.1232	0.92365	0.308	1.02297		0.63459	-53.7092	0.63459	-31.6054	0.63459	-29.4581	0.63459	-62.6377	0.63459	-9.5534
						0.1234	0.937931	0.3085	1.01551		0.63559	-34.948	0.63559	-20.035	0.63559	-30.8466	0.63559	-0.44075	0.63559	-1.96551
						0.1236	0.922839	0.309	1.02735		0.63659	-42.3347	0.63659	-30.5287	0.63659	-29.8526	0.63659	-13.0946	0.63659	37.9825
						0.1238	0.962275	0.3095	1.00528		0.63759	-22.9053	0.63759	-26.7013	0.63759	-36.9721	0.63759	-42.7929	0.63759	28.4048
						0.124	0.937121	0.31	0.990351		0.63859	-40.1778	0.63859	10.785	0.63859	-27.942	0.63859	-7.07388	0.63859	-11.6499
						0.1242	0.939879	0.3105	0.988078		0.63959	-41.8157	0.63959	-12.3223	0.63959	-24.4155	0.63959	-27.6806	0.63959	-23.365
						0.1244	0.962437	0.311	1.0168		0.64059	-39.9445	0.64059	-35.3192	0.64059	-38.5588	0.64059	-24.9254	0.64059	-9.06267
						0.1246	0.972012	0.3115	1.00463		0.64159	-24.8228	0.64159	-33.2769	0.64159	-43.108	0.64159	-18.5412	0.64159	10.7258
						0.1248	0.963735	0.312	1.02216		0.64259	-27.6071	0.64259	-36.9646	0.64259	-10.9248	0.64259	-27.3072	0.64259	-13.2695
						0.125	0.968766	0.3125	1.02963		0.64359	-9.07172	0.64359	-52.5494	0.64359	-7.25133	0.64359	-34.108	0.64359	-32.2585
						0.1252	0.92154	0.313	1.02752		0.64459	-29.6037	0.64459	-39.0761	0.64459	-29.4065	0.64459	-55.9999	0.64459	-3.09869
						0.1254	0.95351	0.3135	1.00642		0.64559	-8.62871	0.64559	-40.3169	0.64559	-37.0291	0.64559	-39.0763	0.64559	-7.703
						0.1256	0.931764	0.314	1.05429		0.64659	-28.6348	0.64659	-29.7396	0.64659	-25.6814	0.64659	-35.118	0.64659	25.5845
						0.1258	0.963411	0.3145	1.053		0.64759	-46.529	0.64759	-15.9096	0.64759	-28.2835	0.64759	-46.7296	0.64759	-8.18034
						0.126	0.951402	0.315	0.994571		0.64859	-39.295	0.64859	-23.3863	0.64859	-47.0471	0.64859	-36.3644	0.64859	13.6959
						0.1262	0.945559	0.3155	1.04001		0.64959	-32.0704	0.64959	-31.9225	0.64959	-36.8217	0.64959	-7.36848	0.64959	22.4018
						0.1264	0.9243	0.316	1.00593		0.65059	-47.3585	0.65059	-32.8867	0.65059	-11.7367	0.65059	-59.0809	0.65059	-31.6663
						0.1266	0.960328	0.3165	1.00626		0.65159	-78.708	0.65159	-34.5991	0.65159	-34.1467	0.65159	-29.1191	0.65159	-25.4493
						0.1268	0.940853	0.317	1.07458		0.65259	-24.8734	0.65259	-11.3566	0.65259	-49.6004	0.65259	-12.4192	0.65259	0.850677
						0.127	0.939555	0.3175	1.02216		0.65359	-49.3332	0.65359	-39.513	0.65359	-32.1789	0.65359	-17.7779	0.65359	-15.7632
						0.1272	0.935822	0.318	0.976557		0.65459	-44.822	0.65459	-32.8271	0.65459	-29.7493	0.65459	-53.818	0.65459	-8.93033
						0.1274	0.938094	0.3185	1.02102		0.65559	-44.6951	0.65559	-45.0867	0.65559	-49.231	0.65559	-20.8927	0.65559	-17.635
						0.1276	0.927708	0.319	1.0095		0.65659	-42.9345	0.65659	-19.3024	0.65659	-20.766	0.65659	-22.0793	0.65659	-40.7423
						0.1278	0.9243	0.3195	1.00772		0.65759	-34.528	0.65759	-16.083	0.65759	-47.0949	0.65759	-8.24024	0.65759	-16.5335
						0.128	0.934851	0.32	0.997978		0.65859	-45.6902	0.65859	-19.894	0.65859	-34.8503	0.65859	-43.26	0.65859	8.46537
						0.1282	0.933874	0.3205	1.01486		0.65959	-57.7408	0.65959	-16.9191	0.65959	-43.1335	0.65959	-41.6706	0.65959	30.1285
						0.1284	0.915536	0.321	1.02054		0.66059	-31.0552	0.66059	-30.3776	0.66059	-69.3124	0.66059	-36.9571	0.66059	5.65013
						0.1286	0.912939	0.3215	1.01323		0.66159	-61.6803	0.66159	-29.5773	0.66159	-18.9184	0.66159	-18.084	0.66159	8.54586
						0.1288	0.924137	0.322	1.04878		0.66259	1.71599	0.66259	-43.5175	0.66259	-41.5046	0.66259	-55.1391	0.66259	-6.95845
						0.129	0.915373	0.3225	1.03222		0.66359	-30.6837	0.66359	-25.2883	0.66359	-25.2436	0.66359	-36.4273	0.66359	-4.96437
						0.1292	0.927059	0.323	1.04764		0.66459	-32.4618	0.66459	-20.9682	0.66459	-30.7715	0.66459	-36.8388	0.66459	-20.1927
						0.1294	0.912614	0.3235	1.0207		0.66559	-36.312	0.66559	-19.2517	0.66559	-31.7411	0.66559	-33.0674	0.66559	-18.8286
						0.1296	0.952213	0.324	1.00463		0.66659	-56.9087	0.66659	-40.943	0.66659	-80.5519	0.66659	-43.1921	0.66659	-2.18642
						0.1298	0.932252	0.3245	1.04212		0.66759	-20.7105	0.66759	-46.0899	0.66759	-64.7276	0.66759	-34.5051	0.66759	-25.657
						0.13	0.945721	0.325	1.03726		0.66859	-4.05484	0.66859	-33.9358	0.66859	-31.1233	0.66859	-46.8685	0.66859	-14.8348
						0.1302	0.931764	0.3255	1.04001		0.66959	-37.8942	0.66959	-42.9945	0.66959	-59.6284	0.66959	-21.9178	0.66959	-2.36137
						0.1304	0.911965	0.326	1.0022		0.67059	-33.9465	0.67059	0.276557	0.67059	-14.5511	0.67059	-32.9132	0.67059	-16.988
						0.1306	0.899307	0.3265	0.990676		0.67159	-50.9186	0.67159	-63.5002	0.67159	-26.3962	0.67159	-42.0907	0.67159	-14.1295
						0.1308	0.980612	0.327	1.04131		0.67259	-24.6267	0.67259	-22.3404	0.67259	-4.93727	0.67259	-21.3984	0.67259	-8.01083
						0.131	0.936308	0.3275	1.02459		0.67359	-19.5756	0.67359	-27.3236	0.67359	-56.7456	0.67359	-43.1065	0.67359	-12.9992
						0.1312	0.930953	0.328	1.02297		0.67459	-50.8563	0.67459	-54.0699	0.67459	-56.9635	0.67459	-8.29819	0.67459	-1.47112
						0.1314	0.947181	0.3285	1.01664		0.67559	-41.365	0.67559	6.6884	0.67559	-54.3826	0.67559	-19.3934	0.67559	26.7829
						0.1316	0.934198	0.329	1.00966		0.67659	-19.4209	0.67659	-32.1636	0.67659	-28.1663	0.67659	-4.4041	0.67659	-15.3728
						0.1318	0.941014	0.3295	1.06662		0.67759	-31.0197	0.67759	-38.0321	0.67759	-35.9424	0.67759	-21.6241	0.67759	-57.284
						0.132	0.93923	0.33	1.00123		0.67859	-22.182	0.67859	-33.9699	0.67859	-56.3104	0.67859	-20.667	0.67859	-33.9007
						0.1322	0.95059	0.3305	0.99246		0.67959	-17.5365	0.67959	-24.8552	0.67959	-32.9944	0.67959	-7.76726	0.67959	-20.0035
						0.1324	0.925922	0.331	1.02767		0.68059	-34.4346	0.68059	-33.4084	0.68059	-28.4959	0.68059	-31.5719	0.68059	-2.85373
						0.1326	0.946533	0.3315	1.00788		0.68159	-35.529	0.68159	-44.2734	0.68159	-36.1108	0.68159	-18.4856	0.68159	-3.9555
						0.1328	0.945559	0.332	1.02995		0.68259	-20.6228	0.68259	-45.0891	0.68259	-32.1954	0.68259	-21.9548	0.68259	-8.77267
						0.133	0.959676	0.3325	0.9725		0.68359	-24.1563	0.68359	-42.1442	0.68359	-14.7851	0.68359	-42.0892	0.68359	-6.7401
						0.1332	0.927545	0.333	0.965358		0.68459	-59.7495	0.68459	-36.2377	0.68459	-36.763	0.68459	-46.4189	0.68459	11.8292
						0.1334	0.931927	0.3335	1.00755		0.68559	-56.7836	0.68559	-33.5213	0.68559	-51.2392	0.68559	-25.6431	0.68559	14.1748
						0.1336	0.967793	0.334	1.01421		0.68659	-27.6899	0.68659	-39.7334	0.68659	-58.1957	0.68659	-12.4918	0.68659	-25.4688
						0.1338	0.937769	0.3345	1.03271		0.68759	-9.62751	0.68759	-19.6773	0.68759	-1.43181	0.68759	-24.26	0.68759	-21.8868
						0.134	0.914562	0.335	1.02882		0.68859	-28.3722	0.68859	-45.4502	0.68859	-18.7783	0.68859	-17.1867	0.68859	-51.0587
						0.1342	0.925273	0.3355	1.0663		0.68959	-32.0066	0.68959	-38.7914	0.68959	-26.2238	0.68959	-27.412	0.68959	-14.5271
						0.1344	0.935335	0.336	1.03206		0.69059	-40.492	0.69059	-37.1005	0.69059	-44.9009	0.69059	-10.4081	0.69059	-17.5797
						0.1346	0.913264	0.3365	1.02978		0.69159	-33.3017	0.69159	-25.8596	0.69159	-45.313	0.69159	-39.7645	0.69159	-15.7303
						0.1348	0.917807	0.337	1.0431		0.69259	-33.8995	0.69259	-33.1555	0.69259	-25.8815	0.69259	-34.8903	0.69259	0.814027
						0.135	0.95481	0.3375	1.00788		0.69359	-42.1036	0.69359	-9.2615	0.69359	-36.774	0.69359	-43.3675	0.69359	-18.1782
						0.1352	0.911965	0.338	1.02979		0.69459	-37.596	0.69459	-15.4801	0.69459	-34.422	0.69459	-30.3641	0.69459	-12.0598
						0.1354	0.940041	0.3385	1.00301		0.69559	-63.2317	0.69559	-31.2376	0.69559	-28.7026	0.69559	-40.616	0.69559	-22.5802
						0.1356	0.968118	0.339	1.03141		0.69659	-31.1172	0.69659	-22.6666	0.69659	-10.2876	0.69659	-52.1426	0.69659	-45.9238
						0.1358	0.927221	0.3395	1.0082		0.69759	-41.1328	0.69759	-32.6	0.69759	-59.6913	0.69759	-4.28627	0.69759	9.01457
						0.136	0.931277	0.34	1.02249		0.69859	-7.83228	0.69859	-69.9565	0.69859	-56.7231	0.69859	-12.4848	0.69859	11.8592
						0.1362	0.974283	0.3405	1.00772		0.69959	-34.1872	0.69959	-5.00945	0.69959	-38.4178	0.69959	-15.9815	0.69959	-11.7961
						0.1364	0.998139	0.341	1.02589		0.70059	-49.7711	0.70059	-26.3958	0.70059	-52.7859	0.70059	-16.7662	0.70059	-10.9603
						0.1366	0.963248	0.3415	1.02832		0.70159	-32.495	0.70159	-31.7778	0.70159	-42.4691	0.70159	-11.3692	0.70159	-12.9685
						0.1368	0.940041	0.342	1.01502		0.70259	-37.8847	0.70259	-50.5956	0.70259	-36.6999	0.70259	-41.2475	0.70259	-3.00967
						0.137	0.946857	0.3425	1.02215		0.70359	-60.2317	0.70359	-22.0954	0.70359	-0.252565	0.70359	2.61908	0.70359	-21.7739
						0.1372	0.928519	0.343	1.01761		0.70459	-22.6143	0.70459	-36.484	0.70459	-28.6622	0.70459	-28.6984	0.70459	-17.4231
						0.1374	0.949454	0.3435	1.02914		0.70559	-59.3015	0.70559	-44.3	0.70559	-51.3957	0.70559	-17.2611	0.70559	-13.0583
						0.1376	0.997977	0.344	1.00772		0.70659	-45.9455	0.70659	-40.4916	0.70659	-44.9525	0.70659	-34.6461	0.70659	-4.68853
						0.1378	0.911154	0.3445	1.01437		0.70759	-30.33	0.70759	-29.4943	0.70759	-24.2291	0.70759	-10.0044	0.70759	-12.7742
						0.138	0.937283	0.345	1.02313		0.70859	-35.5473	0.70859	-33.6337	0.70859	-6.82802	0.70859	-20.197	0.70859	-19.2412
						0.1382	0.952538	0.3455	1.00706		0.70959	-27.0785	0.70959	-51.5684	0.70959	-30.5602	0.70959	-29.3841	0.70959	-24.0252
						0.1384	0.951726	0.346	1.01745		0.71059	-27.9763	0.71059	-44.3836	0.71059	-18.778	0.71059	-22.8904	0.71059	-21.3047
						0.1386	0.948156	0.3465	1.03352		0.71159	-47.0682	0.71159	-29.1546	0.71159	-23.5072	0.71159	-12.2047	0.71159	-23.788
						0.1388	0.932414	0.347	1.02411		0.71259	-15.7645	0.71259	-47.84	0.71259	-15.2524	0.71259	-4.21025	0.71259	-37.972
						0.139	0.940528	0.3475	1.00496		0.71359	8.02748	0.71359	-28.1403	0.71359	-40.1975	0.71359	-19.5051	0.71359	-8.53304
						0.1392	0.95124	0.348	1.00902		0.71459	-24.8598	0.71459	-0.166713	0.71459	-72.8934	0.71459	-19.3621	0.71459	-1.97905
						0.1394	0.92787	0.3485	1.03595		0.71559	-48.714	0.71559	-36.0969	0.71559	-48.5512	0.71559	-19.719	0.71559	9.58286
						0.1396	0.938743	0.349	1.02151		0.71659	-63.6878	0.71659	-19.283	0.71659	-50.7062	0.71659	-46.1859	0.71659	-8.47138
						0.1398	0.95481	0.3495	1.02995		0.71759	-20.9696	0.71759	-40.7476	0.71759	-44.856	0.71759	-7.48659	0.71759	-39.553
						0.14	0.919755	0.35	1.02703		0.71859	-59.7425	0.71859	-73.1693	0.71859	-49.1513	0.71859	-29.025	0.71859	-25.1447
						0.1402	0.923001	0.3505	1.02995		0.71959	-29.3745	0.71959	-44.2216	0.71959	-33.9081	0.71959	-56.5891	0.71959	-11.2459
						0.1404	0.971687	0.351	0.998628		0.72059	-30.7791	0.72059	-35.011	0.72059	-11.427	0.72059	-26.8492	0.72059	-27.6499
						0.1406	0.957406	0.3515	1.0022		0.72159	-32.1214	0.72159	-20.1497	0.72159	-22.4885	0.72159	-1.5605	0.72159	-21.8995
						0.1408	0.943771	0.352	1.03709		0.72259	-45.436	0.72259	-39.5673	0.72259	-43.7905	0.72259	-12.0875	0.72259	-34.5184
						0.141	0.95124	0.3525	1.065		0.72359	-57.1013	0.72359	-52.6369	0.72359	17.1994	0.72359	-46.48	0.72359	-30.0105
						0.1412	0.911965	0.353	1.03563		0.72459	-21.9195	0.72459	-47.9023	0.72459	-27.5435	0.72459	-13.3935	0.72459	-28.6682
						0.1414	0.958054	0.3535	1.03125		0.72559	-44.4273	0.72559	-10.5982	0.72559	-27.4712	0.72559	-8.5045	0.72559	-1.56732
						0.1416	0.967954	0.354	1.02232		0.72659	-61.6815	0.72659	-4.92915	0.72659	-52.5521	0.72659	-27.4138	0.72659	-17.7625
						0.1418	0.929331	0.3545	1.03206		0.72759	-41.5763	0.72759	-28.9903	0.72759	-12.4744	0.72759	-8.57647	0.72759	-29.6347
						0.142	0.934037	0.355	1.03336		0.72859	-36.8859	0.72859	-10.9351	0.72859	-25.4495	0.72859	-15.7608	0.72859	-24.8667
						0.1422	0.955459	0.3555	1.04147		0.72959	-28.9081	0.72959	-38.0543	0.72959	-39.502	0.72959	-22.8157	0.72959	-12.2891
						0.1424	0.951726	0.356	1.04114		0.73059	-39.4921	0.73059	-49.8075	0.73059	-46.145	0.73059	-36.176	0.73059	4.75235
						0.1426	0.963735	0.3565	1.0379		0.73159	-56.1402	0.73159	-36.5247	0.73159	-31.1051	0.73159	5.83635	0.73159	-28.2923
						0.1428	0.95838	0.357	1.04391		0.73259	-62.288	0.73259	-24.7134	0.73259	-13.5158	0.73259	-13.018	0.73259	3.76024
						0.143	0.913102	0.3575	1.01892		0.73359	-9.10975	0.73359	-25.8437	0.73359	0.758575	0.73359	-4.32238	0.73359	-16.4099
						0.1432	0.950914	0.358	1.00837		0.73459	0.60807	0.73459	-41.5754	0.73459	-16.6238	0.73459	-32.1286	0.73459	-4.54953
						0.1434	0.96341	0.3585	1.00577		0.73559	-28.0382	0.73559	-34.1751	0.73559	-39.5151	0.73559	-42.5089	0.73559	-20.6153
						0.1436	0.94134	0.359	1.02378		0.73659	-10.2832	0.73659	-33.2109	0.73659	-33.3349	0.73659	-11.821	0.73659	-6.9955
						0.1438	0.928032	0.3595	1.02654		0.73759	-53.226	0.73759	-29.9718	0.73759	-25.9187	0.73759	-17.9373	0.73759	-10.0896
						0.144	0.957082	0.36	1.04358		0.73859	-41.7362	0.73859	-31.6713	0.73859	-30.0061	0.73859	-39.3449	0.73859	-24.8399
						0.1442	0.941826	0.3605	1.03368		0.73959	-40.1553	0.73959	-50.9389	0.73959	-44.656	0.73959	-47.0375	0.73959	-24.681
						0.1444	0.972012	0.361	1.03726		0.74059	-47.5295	0.74059	-64.9475	0.74059	-39.3954	0.74059	-51.3559	0.74059	23.855
						0.1446	0.961626	0.3615	1.02346		0.74159	-51.2748	0.74159	-49.9278	0.74159	-28.5069	0.74159	-30.7553	0.74159	2.88167
						0.1448	0.920405	0.362	1.03612		0.74259	-43.088	0.74259	-47.7422	0.74259	-31.0184	0.74259	-23.5657	0.74259	11.5743
						0.145	0.960327	0.3625	1.02167		0.74359	-0.216172	0.74359	-52.9672	0.74359	-53.6593	0.74359	-50.892	0.74359	21.6815
						0.1452	0.903039	0.363	1.00755		0.74459	-58.6925	0.74459	-50.9667	0.74459	-16.8351	0.74459	-17.9934	0.74459	-21.3077
						0.1454	0.944099	0.3635	1.01486		0.74559	-50.6623	0.74559	-30.861	0.74559	0.163147	0.74559	-1.10487	0.74559	-7.9259
						0.1456	0.936471	0.364	0.992296		0.74659	-20.7336	0.74659	-43.9847	0.74659	-48.3925	0.74659	21.7331	0.74659	-6.01095
						0.1458	0.927221	0.3645	1.00544		0.74759	-28.3714	0.74759	-31.7453	0.74759	-42.9604	0.74759	-11.363	0.74759	-11.7245
						0.146	0.893952	0.365	1.01892		0.74859	-62.249	0.74859	-19.7423	0.74859	-50.5916	0.74859	5.71213	0.74859	-26.8093
						0.1462	0.961139	0.3655	1.04456		0.74959	-40.2578	0.74959	-35.9902	0.74959	-1.28725	0.74959	-10.42	0.74959	-4.76942
						0.1464	0.928681	0.366	1.02784		0.75059	-32.2544	0.75059	-43.2224	0.75059	-13.4532	0.75059	-20.8586	0.75059	-2.77733
						0.1466	0.960003	0.3665	1.00966		0.75159	-35.2069	0.75159	-21.4445	0.75159	-42.0938	0.75159	-32.2289	0.75159	-9.25317
						0.1468	0.984995	0.367	1.01242		0.75259	-42.1093	0.75259	-15.2797	0.75259	-18.5396	0.75259	-6.63037	0.75259	-4.91472
						0.147	0.955946	0.3675	1.03709		0.75359	-31.602	0.75359	-43.395	0.75359	-38.5313	0.75359	-13.5223	0.75359	6.99214
						0.1472	0.971851	0.368	1.0478		0.75459	-32.98	0.75459	-42.287	0.75459	-10.1472	0.75459	-23.3716	0.75459	-37.129
						0.1474	0.899307	0.3685	1.04001		0.75559	-34.378	0.75559	-38.4675	0.75559	-40.6298	0.75559	-33.8355	0.75559	-32.54
						0.1476	0.928194	0.369	1.04212		0.75659	-25.406	0.75659	-12.9891	0.75659	-53.6489	0.75659	-19.1923	0.75659	-22.5802
						0.1478	0.966493	0.3695	1.04358		0.75759	-43.1047	0.75759	-57.7016	0.75759	-15.3087	0.75759	-27.7079	0.75759	-10.8476
						0.148	0.965361	0.37	0.99879		0.75859	3.81282	0.75859	-11.3908	0.75859	-17.4875	0.75859	-19.9504	0.75859	2.72377
						0.1482	0.982398	0.3705	1.05072		0.75959	-38.8495	0.75959	-29.0541	0.75959	-23.168	0.75959	-17.5371	0.75959	-6.60797
						0.1484	0.925922	0.371	1.04812		0.76059	-43.4705	0.76059	-18.7555	0.76059	-30.6854	0.76059	-50.1097	0.76059	5.23902
						0.1486	0.948643	0.3715	0.996031		0.76159	-27.0237	0.76159	-11.5003	0.76159	-45.1702	0.76159	16.0545	0.76159	15.8276
						0.1488	0.926084	0.372	1.0022		0.76259	-44.3365	0.76259	-38.2417	0.76259	-44.4891	0.76259	11.7774	0.76259	-10.4533
						0.149	0.979314	0.3725	1.01956		0.76359	-45.4261	0.76359	-42.8163	0.76359	-26.2063	0.76359	-34.2961	0.76359	-38.159
						0.1492	0.93355	0.373	1.02736		0.76459	-32.3392	0.76459	-26.1845	0.76459	-57.1527	0.76459	-29.7063	0.76459	10.315
						0.1494	0.952862	0.3735	1.02086		0.76559	-62.7262	0.76559	-37.4349	0.76559	-70.7571	0.76559	-20.749	0.76559	-26.6238
						0.1496	0.916347	0.374	1.0134		0.76659	-34.4708	0.76659	-26.7777	0.76659	-18.4694	0.76659	-8.85837	0.76659	-41.4261
						0.1498	0.934036	0.3745	1.0366		0.76759	-42.683	0.76759	-21.4393	0.76759	-55.9595	0.76759	-13.4932	0.76759	-17.4392
						0.15	0.966657	0.375	1.00057		0.76859	-29.5199	0.76859	-36.8086	0.76859	-46.5496	0.76859	-13.4868	0.76859	-49.0188
						0.1502	0.947507	0.3755	1.04472		0.76959	-33.739	0.76959	-33.2043	0.76959	-12.3139	0.76959	-9.09162	0.76959	-19.8865
						0.1504	0.914238	0.376	1.02135		0.77059	-12.0525	0.77059	-47.3507	0.77059	-14.9268	0.77059	-21.7191	0.77059	-34.8182
						0.1506	0.894601	0.3765	1.03693		0.77159	-49.6595	0.77159	-12.2218	0.77159	-41.3351	0.77159	9.57741	0.77159	-46.024
						0.1508	0.923974	0.377	1.03676		0.77259	-37.6175	0.77259	-23.5987	0.77259	-25.3057	0.77259	-48.3133	0.77259	-8.84746
						0.151	0.926084	0.3775	1.01145		0.77359	-38.3015	0.77359	-27.8881	0.77359	-15.237	0.77359	-32.8652	0.77359	2.97767
						0.1512	0.941827	0.378	1.00885		0.77459	-67.419	0.77459	-40.1751	0.77459	-20.8167	0.77459	-14.6568	0.77459	-11.8793
						0.1514	0.912128	0.3785	1.02427		0.77559	-65.227	0.77559	-40.9131	0.77559	-43.1845	0.77559	-24.1261	0.77559	-15.4783
						0.1516	0.938581	0.379	1.00236		0.77659	-11.1252	0.77659	-73.8828	0.77659	-16.7991	0.77659	-28.8045	0.77659	-1.05394
						0.1518	0.921703	0.3795	1.01064		0.77759	-7.30374	0.77759	-47.2998	0.77759	-22.2403	0.77759	-12.1914	0.77759	-31.5315
						0.152	0.9626	0.38	0.998953		0.77859	-55.4858	0.77859	-39.4129	0.77859	-28.4437	0.77859	-24.6996	0.77859	-17.6205
						0.1522	0.965359	0.3805	1.03579		0.77959	-20.9439	0.77959	-29.9557	0.77959	-9.2735	0.77959	-27.2213	0.77959	-30.5407
						0.1524	0.948318	0.381	1.04861		0.78059	-47.8345	0.78059	-31.208	0.78059	-55.1581	0.78059	-49.2625	0.78059	-48.1268
						0.1526	0.920243	0.3815	1.01015		0.78159	-40.2905	0.78159	-31.1645	0.78159	-60.3871	0.78159	-7.58002	0.78159	-13.787
						0.1528	0.942314	0.382	0.989215		0.78259	-34.3143	0.78259	-38.3579	0.78259	-13.1295	0.78259	-38.3411	0.78259	-41.5718
						0.153	0.929979	0.3825	1.01388		0.78359	-48.4938	0.78359	-53.1039	0.78359	-19.0699	0.78359	-7.6393	0.78359	-29.9538
						0.1532	0.918782	0.383	0.966495		0.78459	-32.2578	0.78459	-48.429	0.78459	-35.4859	0.78459	-36.0277	0.78459	-11.7478
						0.1534	0.930953	0.3835	0.993759		0.78559	-70.5917	0.78559	-37.0724	0.78559	-34.2022	0.78559	-39.462	0.78559	-41.604
						0.1536	0.942963	0.384	1.00009		0.78659	-41.6987	0.78659	-53.6996	0.78659	-45.0657	0.78659	-10.6686	0.78659	4.53414
						0.1538	0.941989	0.3845	1.01599		0.78759	-34.6344	0.78759	-45.0396	0.78759	-14.6555	0.78759	-25.3167	0.78759	27.895
						0.154	0.931927	0.385	1.0319		0.78859	-32.0865	0.78859	-27.5347	0.78859	-22.659	0.78859	-38.7364	0.78859	-6.76849
						0.1542	0.900929	0.3855	1.02735		0.78959	-67.223	0.78959	-40.1191	0.78959	-17.8512	0.78959	-22.3299	0.78959	0.441717
						0.1544	0.984994	0.386	1.00236		0.79059	-40.9475	0.79059	-22.3792	0.79059	-56.0499	0.79059	-8.241	0.79059	8.17316
						0.1546	0.966333	0.3865	0.975258		0.79159	-35.887	0.79159	-7.386	0.79159	-60.7806	0.79159	6.11357	0.79159	-1.20551
						0.1548	0.953674	0.387	1.01811		0.79259	-35.0229	0.79259	-37.1315	0.79259	-54.0375	0.79259	-22.3652	0.79259	-8.66218
						0.155	0.920567	0.3875	1.00398		0.79359	-34.7205	0.79359	-22.4456	0.79359	-20.138	0.79359	-9.66772	0.79359	16.0953
						0.1552	0.949779	0.388	1.03352		0.79459	-52.9645	0.79459	-5.14829	0.79459	-36.0629	0.79459	-13.5557	0.79459	13.1776
						0.1554	0.968602	0.3885	0.988728		0.79559	-33.6525	0.79559	-49.9634	0.79559	-20.1279	0.79559	-42.6299	0.79559	15.5882
						0.1556	0.946532	0.389	1.02508		0.79659	-64.2278	0.79659	-51.2659	0.79659	-21.1638	0.79659	-15.1391	0.79659	-18.8133
						0.1558	0.944586	0.3895	1.01713		0.79759	-68.2565	0.79759	-41.6247	0.79759	-45.7634	0.79759	-38.8642	0.79759	25.7543
						0.156	0.925111	0.39	1.05559		0.79859	-51.441	0.79859	-41.1812	0.79859	-43.5305	0.79859	-29.0844	0.79859	0.268333
						0.1562	0.917483	0.3905	1.04553		0.79959	-32.445	0.79959	-44.875	0.79959	-18.7449	0.79959	-27.0907	0.79959	-6.47373
						0.1564	0.936957	0.391	1.04553		0.80059	-70.827	0.80059	-19.4746	0.80059	-44.5369	0.80059	-13.806	0.80059	-44.1058
						0.1566	0.939229	0.3915	1.00349		0.80159	-34.475	0.80159	-7.80794	0.80159	-45.9415	0.80159	-7.331	0.80159	-19.1168
						0.1568	0.915374	0.392	1.03336		0.80259	-39.0953	0.80259	-18.4816	0.80259	-39.4199	0.80259	-21.7406	0.80259	3.94541
						0.157	0.932577	0.3925	1.00853		0.80359	-29.077	0.80359	-17.0497	0.80359	-7.83282	0.80359	-41.5725	0.80359	-14.1268
						0.1572	0.95838	0.393	0.993109		0.80459	-24.5464	0.80459	-34.5651	0.80459	9.90595	0.80459	-19.6309	0.80459	-33.8743
						0.1574	0.951888	0.3935	1.05218		0.80559	-31.7194	0.80559	-40.7203	0.80559	-15.407	0.80559	-38.8303	0.80559	-5.4625
						0.1576	0.970714	0.394	1.05072		0.80659	-36.4145	0.80659	-48.3222	0.80659	-32.1691	0.80659	-32.0203	0.80659	20.9176
						0.1578	0.949129	0.3945	1.00593		0.80759	-13.0865	0.80759	-29.1451	0.80759	-33.5695	0.80759	-46.4321	0.80759	-30.9617
						0.158	0.946208	0.395	1.00463		0.80859	-17.7369	0.80859	-24.8881	0.80859	9.80949	0.80859	-7.1605	0.80859	-8.74267
						0.1582	0.953024	0.3955	1.04245		0.80959	-47.8037	0.80959	-36.8872	0.80959	-2.50245	0.80959	-15.3967	0.80959	-31.9423
						0.1584	0.957082	0.396	1.02378		0.81059	-68.1692	0.81059	-24.5521	0.81059	-12.0793	0.81059	-14.944	0.81059	-22.8008
						0.1586	0.962924	0.3965	1.0379		0.81159	-28.4856	0.81159	-36.0606	0.81159	-41.736	0.81159	-41.813	0.81159	-16.7827
						0.1588	0.967632	0.397	1.00269		0.81259	-24.683	0.81259	-30.3156	0.81259	-42.0279	0.81259	-54.9582	0.81259	-28.482
						0.159	0.931603	0.3975	1.03384		0.81359	-47.668	0.81359	-43.8454	0.81359	-36.1742	0.81359	-30.5605	0.81359	-39.2442
						0.1592	0.976556	0.398	0.974771		0.81459	-30.7217	0.81459	-26.2632	0.81459	-14.9691	0.81459	-34.0016	0.81459	-22.0853
						0.1594	0.95416	0.3985	0.996679		0.81559	-11.732	0.81559	-15.4194	0.81559	-26.4889	0.81559	-28.1284	0.81559	13.2667
						0.1596	0.968444	0.399	1.04666		0.81659	-34.3597	0.81659	2.69654	0.81659	-44.8476	0.81659	-17.1991	0.81659	-19.3423
						0.1598	0.957407	0.3995	1.01194		0.81759	-37.2608	0.81759	-25.2841	0.81759	-18.6678	0.81759	-32.0481	0.81759	-5.2605
						0.16	0.93501	0.4	1.04845		0.81859	-32.2087	0.81859	-27.8306	0.81859	-30.5268	0.81859	-48.8924	0.81859	-30.634
						0.1602	0.928194				0.81959	-7.86555	0.81959	-65.6999	0.81959	-29.1028	0.81959	-50.7311	0.81959	-31.9955
						0.1604	0.937769				0.82059	-22.8064	0.82059	-46.331	0.82059	-42.049	0.82059	-22.0792	0.82059	-26.1724
						0.1606	0.946695				0.82159	-40.2854	0.82159	-51.8665	0.82159	-64.8656	0.82159	3.60197	0.82159	-22.526
						0.1608	0.938905				0.82259	-41.169	0.82259	-26.8719	0.82259	-50.8279	0.82259	-30.2876	0.82259	2.92307
						0.161	0.956271				0.82359	-28.7846	0.82359	-36.8235	0.82359	-27.034	0.82359	-4.53313	0.82359	1.96474
						0.1612	0.917158				0.82459	-55.3985	0.82459	-36.9866	0.82459	-45.2655	0.82459	-34.4496	0.82459	-33.5355
						0.1614	0.946693				0.82559	-59.8517	0.82559	-53.6172	0.82559	-17.508	0.82559	-20.1996	0.82559	-33.6988
						0.1616	0.925111				0.82659	-54.575	0.82659	-58.1602	0.82659	-30.2185	0.82659	-21.09	0.82659	-2.38245
						0.1618	0.935984				0.82759	-33.4698	0.82759	-76.1375	0.82759	-32.6466	0.82759	-56.7951	0.82759	-30.6667
						0.162	0.916509				0.82859	-46.7595	0.82859	-51.9896	0.82859	-28.8581	0.82859	-34.8245	0.82859	-24.6602
						0.1622	0.936957				0.82959	-16.5389	0.82959	-23.6002	0.82959	-51.7385	0.82959	-27.1546	0.82959	-8.26007
						0.1624	0.904987				0.83059	-39.793	0.83059	-62.4925	0.83059	-44.298	0.83059	-38.3291	0.83059	7.59849
						0.1626	0.951726				0.83159	-57.997	0.83159	-62.7386	0.83159	-11.8989	0.83159	-12.7362	0.83159	10.7826
						0.1628	0.927545				0.83259	-29.3473	0.83259	-12.0718	0.83259	-20.4989	0.83259	-9.96525	0.83259	-26.4828
						0.163	0.950265				0.83359	-36.6723	0.83359	-18.4649	0.83359	-38.4412	0.83359	-35.832	0.83359	-41.0713
						0.1632	0.945883				0.83459	-11.5423	0.83459	-51.6906	0.83459	-21.487	0.83459	-30.6307	0.83459	-44.1608
						0.1634	0.955298				0.83559	-35.2594	0.83559	-11.446	0.83559	-59.1901	0.83559	-36.4959	0.83559	-6.70262
						0.1636	0.923326				0.83659	-50.7243	0.83659	-15.2332	0.83659	-31.241	0.83659	-27.7773	0.83659	-34.9325
						0.1638	0.965845				0.83759	-59.6732	0.83759	-48.2706	0.83759	-31.9358	0.83759	-28.9064	0.83759	-15.6537
						0.164	0.912939				0.83859	-38.5482	0.83859	-47.1624	0.83859	-32.3921	0.83859	-13.4571	0.83859	-29.583
						0.1642	0.993758				0.83959	-48.08	0.83959	-46.1173	0.83959	-24.752	0.83959	3.16786	0.83959	-38.7923
						0.1644	0.939879				0.84059	-52.9612	0.84059	-21.0225	0.84059	1.59943	0.84059	-6.4385	0.84059	-51.9257
						0.1646	0.953998				0.84159	-10.9778	0.84159	-45.6954	0.84159	-27.5164	0.84159	-43.4535	0.84159	-39.259
						0.1648	0.938905				0.84259	-26.9106	0.84259	-36.556	0.84259	-15.2128	0.84259	-12.0277	0.84259	-18.514
						0.165	0.931927				0.84359	-66.6028	0.84359	-34.3455	0.84359	-47.4955	0.84359	-40.4251	0.84359	-17.1248
						0.1652	0.961788				0.84459	-53.2537	0.84459	-24.963	0.84459	-18.7975	0.84459	-17.1658	0.84459	-1.88225
						0.1654	0.971039				0.84559	-46.105	0.84559	-12.3033	0.84559	-50.3916	0.84559	-45.3598	0.84559	11.08
						0.1656	0.92787				0.84659	-57.7976	0.84659	-32.3191	0.84659	-47.3993	0.84659	4.19332	0.84659	-14.9778
						0.1658	0.945721				0.84759	-11.5048	0.84759	-33.9285	0.84759	-37.4485	0.84759	-31.3768	0.84759	-39.9033
						0.166	0.947669				0.84859	-46.6147	0.84859	-43.2561	0.84859	-37.2987	0.84859	-13.7335	0.84859	-27.1716
						0.1662	0.940853				0.84959	-49.744	0.84959	-14.2426	0.84959	-32.6066	0.84959	5.45064	0.84959	-30.7846
						0.1664	0.906123				0.85059	-68.2443	0.85059	-12.6432	0.85059	-52.6979	0.85059	-25.2751	0.85059	32.3265
						0.1666	0.937769				0.85159	-36.7453	0.85159	-23.0352	0.85159	-24.4879	0.85159	-37.9108	0.85159	-17.4765
						0.1668	0.915536				0.85259	-58.5012	0.85259	-37.7028	0.85259	-50.5085	0.85259	-33.5859	0.85259	29.9193
						0.167	0.925273				0.85359	-43.5175	0.85359	-15.5723	0.85359	-58.521	0.85359	-29.5367	0.85359	-4.14483
						0.1672	0.907259				0.85459	-12.1543	0.85459	-30.1749	0.85459	-18.8671	0.85459	-10.6826	0.85459	-34.575
						0.1674	0.942151				0.85559	-59.2398	0.85559	-18.3772	0.85559	-46.7399	0.85559	-32.125	0.85559	-27.1357
						0.1676	0.966819				0.85659	-38.7092	0.85659	-18.2952	0.85659	-15.3913	0.85659	-20.2589	0.85659	5.6165
						0.1678	0.950915				0.85759	-55.1385	0.85759	-23.9236	0.85759	-43.9193	0.85759	-9.03825	0.85759	-1.4435
						0.168	0.916348				0.85859	-8.1492	0.85859	-38.8265	0.85859	-30.6538	0.85859	-13.2544	0.85859	-40.7472
						0.1682	0.934686				0.85959	-41.5102	0.85959	-56.4975	0.85959	-40.3727	0.85959	-23.8574	0.85959	-56.8682
						0.1684	0.954485				0.86059	-30.9538	0.86059	-44.1112	0.86059	-56.7459	0.86059	10.1294	0.86059	-76.7305
						0.1686	0.936958				0.86159	-48.517	0.86159	-24.2873	0.86159	-24.9256	0.86159	2.761	0.86159	-14.187
						0.1688	0.949454				0.86259	-60.4375	0.86259	-41.625	0.86259	-22.7287	0.86259	2.1185	0.86259	2.41577
						0.169	0.978668				0.86359	-33.1466	0.86359	-49.7369	0.86359	-34.8558	0.86359	-26.6551	0.86359	15.5797
						0.1692	0.930629				0.86459	-27.3153	0.86459	-52.7323	0.86459	-47.9444	0.86459	-22.4296	0.86459	-48.933
						0.1694	0.904176				0.86559	-36.2855	0.86559	-52.9355	0.86559	-17.8269	0.86559	-17.2787	0.86559	-54.3772
						0.1696	0.926571				0.86659	-30.189	0.86659	-41.6502	0.86659	-20.5267	0.86659	-40.5077	0.86659	-43.5998
						0.1698	0.910505				0.86759	-37.5536	0.86759	-47.8094	0.86759	-36.5153	0.86759	5.76637	0.86759	-26.2778
						0.17	0.950427				0.86859	-27.0424	0.86859	-50.5729	0.86859	-45.033	0.86859	4.71783	0.86859	-4.77133
						0.1702	0.953024				0.86959	-56.4593	0.86959	-32.0745	0.86959	-53.4156	0.86959	-18.9478	0.86959	24.7696
						0.1704	0.903851				0.87059	-5.11779	0.87059	-39.5025	0.87059	-31.2909	0.87059	-11.6596	0.87059	6.82033
						0.1706	0.935984				0.87159	-54.37	0.87159	-23.8284	0.87159	-41.7625	0.87159	-29.9327	0.87159	6.78267
						0.1708	0.939879				0.87259	-28.6748	0.87259	-27.0872	0.87259	-26.7757	0.87259	-16.2628	0.87259	-17.6808
						0.171	0.949616				0.87359	-22.8621	0.87359	-27.2361	0.87359	-38.486	0.87359	-14.3082	0.87359	-3.45167
						0.1712	0.917321				0.87459	-32.5905	0.87459	-53.6719	0.87459	-55.7159	0.87459	-47.7114	0.87459	-31.0252
						0.1714	0.937769				0.87559	-30.7199	0.87559	-30.2474	0.87559	-32.1601	0.87559	6.488	0.87559	-42.5728
						0.1716	0.918781				0.87659	-19.668	0.87659	-43.6937	0.87659	-29.2878	0.87659	-28.5396	0.87659	-43.588
						0.1718	0.900443				0.87759	-56.8825	0.87759	-31.6511	0.87759	-27.7506	0.87759	-58.9914	0.87759	-4.9985
						0.172	0.932252				0.87859	-52.1392	0.87859	-43.6139	0.87859	-36.8026	0.87859	-22.536	0.87859	-45.9938
						0.1722	0.95059				0.87959	-40.5166	0.87959	-32.1483	0.87959	-38.773	0.87959	-0.728125	0.87959	-32.6733
						0.1724	0.938256				0.88059	-32.6151	0.88059	-23.9442	0.88059	-16.8549	0.88059	-28.8263	0.88059	-9.24274
						0.1726	0.913264				0.88159	-45.4783	0.88159	-20.3081	0.88159	-41.2647	0.88159	-18.9913	0.88159	-3.10914
						0.1728	0.947831				0.88259	-49.658	0.88259	-37.0376	0.88259	-16.656	0.88259	-29.8212	0.88259	-26.941
						0.173	0.943613				0.88359	-39.1377	0.88359	-33.5632	0.88359	-15.5538	0.88359	-14.6839	0.88359	-28.318
						0.1732	0.946858				0.88459	-38.2126	0.88459	-45.6968	0.88459	-47.2662	0.88459	-49.8466	0.88459	-30.6258
						0.1734	0.925273				0.88559	-20.9969	0.88559	-35.2987	0.88559	-51.111	0.88559	-17.9374	0.88559	-12.292
						0.1736	0.924948				0.88659	-41.6543	0.88659	-67.0806	0.88659	11.7177	0.88659	6.55225	0.88659	-54.5158
						0.1738	0.930466				0.88759	-10.4781	0.88759	-55.3151	0.88759	-10.1637	0.88759	-22.083	0.88759	-59.6873
						0.174	0.944423				0.88859	-34.6775	0.88859	-43.4664	0.88859	-47.6448	0.88859	-20.9639	0.88859	-8.59445
						0.1742	0.93144				0.88959	-27.3905	0.88959	-28.8135	0.88959	-15.9905	0.88959	-42.4502	0.88959	-14.4576
						0.1744	0.918944				0.89059	-56.0512	0.89059	-44.905	0.89059	-22.6108	0.89059	-28.0814	0.89059	-8.87217
						0.1746	0.938743				0.89159	-52.3475	0.89159	-13.0034	0.89159	-41.5024	0.89159	-20.4274	0.89159	-26.4076
						0.1748	0.952213				0.89259	-30.7592	0.89259	-41.4502	0.89259	-37.9203	0.89259	9.86541	0.89259	-11.1632
						0.175	0.926084				0.89359	-9.05286	0.89359	-49.5375	0.89359	-24.498	0.89359	-10.6468	0.89359	-21.3208
						0.1752	0.942963				0.89459	-38.4148	0.89459	-6.3735	0.89459	-24.8438	0.89459	-14.803	0.89459	-18.9998
						0.1754	0.954646				0.89559	-19.9455	0.89559	-42.4518	0.89559	-36.0799	0.89559	-13.5454	0.89559	-16.8741
						0.1756	0.941339				0.89659	-57.5075	0.89659	-37.2716	0.89659	-48.053	0.89659	-14.8605	0.89659	-15.4877
						0.1758	0.935172				0.89759	-65.7095	0.89759	-8.15789	0.89759	-48.9942	0.89759	-22.1601	0.89759	1.481
						0.176	0.934848				0.89859	-26.3721	0.89859	-38.4966	0.89859	-29.0835	0.89859	-12.5191	0.89859	-7.75435
						0.1762	0.936308				0.89959	-42.9406	0.89959	-29.7245	0.89959	-41.7832	0.89959	-26.2066	0.89959	5.53
						0.1764	0.936634				0.90059	-28.5239	0.90059	-41.8009	0.90059	-39.9969	0.90059	-19.8788	0.90059	4.98092
						0.1766	0.938256				0.90159	-47.1526	0.90159	-12.2349	0.90159	1.06914	0.90159	-11.6972	0.90159	-19.315
						0.1768	0.943936				0.90259	-58.9019	0.90259	7.07027	0.90259	-31.4712	0.90259	-9.27987	0.90259	-12.396
						0.177	0.943449				0.90359	-30.1239	0.90359	-0.445485	0.90359	-13.6941	0.90359	14.2071	0.90359	-34.921
						0.1772	0.934848				0.90459	-6.40075	0.90459	-41.2471	0.90459	-17.794	0.90459	-9.96537	0.90459	21.0289
						0.1774	0.926409				0.90559	-50.7803	0.90559	-21.2906	0.90559	-28.9514	0.90559	-51.3414	0.90559	10.7556
						0.1776	0.921703				0.90659	-32.1928	0.90659	-29.3581	0.90659	-36.7095	0.90659	-41.446	0.90659	10.0246
						0.1778	0.944585				0.90759	-55.7505	0.90759	-17.1552	0.90759	-26.2988	0.90759	-56.6155	0.90759	0.0575
						0.178	0.954485				0.90859	-44.6208	0.90859	-8.01405	0.90859	-34.7281	0.90859	1.0807	0.90859	3.29996
						0.1782	0.91164				0.90959	-41.3358	0.90959	-22.8911	0.90959	-41.998	0.90959	-16.801	0.90959	-1.32326
						0.1784	0.928032				0.91059	0.128945	0.91059	-20.7072	0.91059	-42.2278	0.91059	-37.6523	0.91059	-15.655
						0.1786	0.953512				0.91159	-23.2397	0.91159	-44.6584	0.91159	-40.5744	0.91159	-36.0543	0.91159	-57.0842
						0.1788	0.925759				0.91259	-45.831	0.91259	-30.2332	0.91259	-41.9516	0.91259	-47.3446	0.91259	-24.2163
						0.179	0.920242				0.91359	-61.046	0.91359	-36.3995	0.91359	-34.0971	0.91359	-25.6835	0.91359	-8.95854
						0.1792	0.977205				0.91459	-26.9884	0.91459	-44.1521	0.91459	-48.9342	0.91459	-10.5077	0.91459	3.93151
						0.1794	0.970391				0.91559	-44.4937	0.91559	-32.7013	0.91559	-55.2491	0.91559	-23.7297	0.91559	-7.00689
						0.1796	0.910667				0.91659	-65.257	0.91659	-51.705	0.91659	-48.5249	0.91659	-24.8763	0.91659	8.4365
						0.1798	0.893789				0.91759	-48.627	0.91759	-5.77429	0.91759	-29.4364	0.91759	-46.1766	0.91759	8.55323
						0.18	0.944748				0.91859	-41.127	0.91859	-20.308	0.91859	-32.3524	0.91859	-24.7941	0.91859	-2.02233
						0.1802	0.93355				0.91959	-62.717	0.91959	-49.1056	0.91959	-39.7232	0.91959	-9.61838	0.91959	-14.6415
						0.1804	0.905636				0.92059	-34.4318	0.92059	-35.9581	0.92059	-34.2735	0.92059	-24.8092	0.92059	-3.307
						0.1806	0.964222				0.92159	-24.5868	0.92159	-38.3984	0.92159	-35.4679	0.92159	-22.8167	0.92159	-9.79967
						0.1808	0.928681				0.92259	-52.5697	0.92259	-25.305	0.92259	-12.0357	0.92259	-25.6331	0.92259	6.23807
						0.181	0.936796				0.92359	-39.3736	0.92359	-45.6604	0.92359	-39.579	0.92359	-2.87438	0.92359	-25.3765
						0.1812	0.951561				0.92459	-44.3793	0.92459	-13.3909	0.92459	-44.1244	0.92459	-0.7385	0.92459	-3.77123
						0.1814	0.976879				0.92559	-34.6528	0.92559	-16.3949	0.92559	-45.0671	0.92559	-28.6105	0.92559	-9.92283
						0.1816	0.967631				0.92659	-39.429	0.92659	-54.1614	0.92659	-39.3386	0.92659	-15.1333	0.92659	17.2047
						0.1818	0.932576				0.92759	-52.2278	0.92759	-43.838	0.92759	-35.1871	0.92759	-16.5226	0.92759	-17.5997
						0.182	0.945234				0.92859	-51.178	0.92859	-48.5047	0.92859	-13.2657	0.92859	-74.2323	0.92859	-34.8578
						0.1822	0.933063				0.92959	-30.6694	0.92959	-14.1062	0.92959	-48.1198	0.92959	-31.9861	0.92959	9.60526
						0.1824	0.907421				0.93059	-25.5252	0.93059	-10.6958	0.93059	-33.0684	0.93059	-26.7	0.93059	3.96883
						0.1826	0.948643				0.93159	-26.125	0.93159	-30.4191	0.93159	-57.055	0.93159	-55.9191	0.93159	-31.4995
						0.1828	0.944586				0.93259	-21.3612	0.93259	-45.0586	0.93259	-43.0101	0.93259	-21.4099	0.93259	-37.6182
						0.183	0.9428				0.93359	-40.3146	0.93359	-30.7615	0.93359	-15.4766	0.93359	-9.85215	0.93359	-40.8754
						0.1832	0.900767				0.93459	-9.10866	0.93459	-35.3122	0.93459	-16.6569	0.93459	-22.1469	0.93459	-5.2215
						0.1834	0.945721				0.93559	-25.1508	0.93559	2.20961	0.93559	-37.0386	0.93559	-4.07798	0.93559	-53.0542
						0.1836	0.960166				0.93659	-48.4245	0.93659	-41.5851	0.93659	-59.0179	0.93659	-51.4781	0.93659	25.1245
						0.1838	0.979316				0.93759	-40.4649	0.93759	-31.1775	0.93759	-27.269	0.93759	-23.5734	0.93759	9.69583
						0.184	0.928844				0.93859	-13.0643	0.93859	-33.6832	0.93859	-34.6071	0.93859	-38.2989	0.93859	12.1833
						0.1842	0.925922				0.93959	-35.224	0.93959	-35.729	0.93959	-31.2656	0.93959	-39.866	0.93959	37.9289
						0.1844	0.938419				0.94059	-37.5218	0.94059	-16.3059	0.94059	-28.203	0.94059	-36.5675	0.94059	-12.6622
						0.1846	0.939067				0.94159	-34.3238	0.94159	-22.7997	0.94159	-17.6301	0.94159	-14.6456	0.94159	-8.17133
						0.1848	0.973634				0.94259	-22.1395	0.94259	-46.3961	0.94259	-42.9431	0.94259	-10.8836	0.94259	-0.739477
						0.185	0.947507				0.94359	-57.5558	0.94359	-14.0022	0.94359	-33.9076	0.94359	-28.5212	0.94359	-37.577
						0.1852	0.938581				0.94459	-48.3298	0.94459	-14.8755	0.94459	-27.1991	0.94459	-18.1374	0.94459	-9.403
						0.1854	0.932738				0.94559	-39.841	0.94559	-2.22307	0.94559	-46.9887	0.94559	-14.967	0.94559	-3.111
						0.1856	0.943288				0.94659	-26.7615	0.94659	-17.0604	0.94659	-49.9525	0.94659	-27.6938	0.94659	-17.1262
						0.1858	0.93712				0.94759	-20.0684	0.94759	-25.1689	0.94759	-43.4905	0.94759	-36.7057	0.94759	-62.8875
						0.186	0.965683				0.94859	-17.7736	0.94859	-27.0253	0.94859	-24.7535	0.94859	-35.5399	0.94859	-35.524
						0.1862	0.936796				0.94959	-5.86196	0.94959	-42.0232	0.94959	-7.73393	0.94959	-29.8709	0.94959	-20.172
						0.1864	0.905636				0.95059	-38.0428	0.95059	-24.6679	0.95059	-20.0354	0.95059	-22.6364	0.95059	4.704
						0.1866	0.905149				0.95159	-75.823	0.95159	-31.5376	0.95159	-54.6395	0.95159	3.28816	0.95159	-16.7707
						0.1868	0.96828				0.95259	-29.7924	0.95259	-23.4107	0.95259	-37.2662	0.95259	-21.5089	0.95259	45.914
						0.187	0.935172				0.95359	-28.5741	0.95359	-30.6761	0.95359	-68.7714	0.95359	-45.997	0.95359	-4.22951
						0.1872	0.965034				0.95459	-29.5287	0.95459	-9.96738	0.95459	-35.5455	0.95459	-7.19579	0.95459	3.63447
						0.1874	0.954647				0.95559	-10.2531	0.95559	-22.3814	0.95559	-28.4134	0.95559	-4.7485	0.95559	34.4611
						0.1876	0.954485				0.95659	-23.3299	0.95659	-34.0155	0.95659	-0.407963	0.95659	0.705125	0.95659	-3.46433
						0.1878	0.932901				0.95759	-44.6362	0.95759	-22.996	0.95759	-28.9259	0.95759	-2.42175	0.95759	4.81926
						0.188	0.938743				0.95859	-34.765	0.95859	-26.5776	0.95859	-39.7546	0.95859	-15.7803	0.95859	19.3509
						0.1882	0.967791				0.95959	-32.9534	0.95959	-12.9481	0.95959	-22.4514	0.95959	-12.3145	0.95959	5.06289
						0.1884	0.957731				0.96059	-47.7345	0.96059	-33.0957	0.96059	-52.0687	0.96059	-31.5804	0.96059	-26.276
						0.1886	0.936308				0.96159	-38.8368	0.96159	-45.9454	0.96159	-6.6099	0.96159	-20.8197	0.96159	-12.6075
						0.1888	0.948805				0.96259	-35.0263	0.96259	-30.5354	0.96259	-25.6965	0.96259	1.76876	0.96259	-7.10776
						0.189	0.929655				0.96359	-16.1557	0.96359	-43.6511	0.96359	-31.2775	0.96359	-36.5389	0.96359	5.4103
						0.1892	0.948805				0.96459	-54.7443	0.96459	-44.6569	0.96459	-43.8907	0.96459	-47.1905	0.96459	-1.62325
						0.1894	0.927708				0.96559	-50.9475	0.96559	-49.2949	0.96559	-29.7511	0.96559	-63.4935	0.96559	11.213
						0.1896	0.947183				0.96659	-24.0038	0.96659	-49.0206	0.96659	-37.5498	0.96659	-51.8124	0.96659	-31.6337
						0.1898	0.940365				0.96759	-54.1235	0.96759	-24.2379	0.96759	-9.68024	0.96759	-30.1294	0.96759	-3.97558
						0.19	0.933712				0.96859	-72.3035	0.96859	-45.668	0.96859	-4.73365	0.96859	-27.206	0.96859	-46.255
						0.1902	0.91586				0.96959	-65.5245	0.96959	-61.8626	0.96959	-51.0354	0.96959	-9.881	0.96959	-17.6845
						0.1904	0.940366				0.97059	-53.931	0.97059	-35.5215	0.97059	-40.9749	0.97059	-23.5956	0.97059	-30.9867
						0.1906	0.95059				0.97159	-48.5007	0.97159	-40.2732	0.97159	-25.7182	0.97159	-16.9021	0.97159	-15.0765
						0.1908	0.947669				0.97259	-74.4015	0.97259	-33.0619	0.97259	-50.46	0.97259	-42.0315	0.97259	-19.0887
						0.191	0.940528				0.97359	-58.649	0.97359	-20.5009	0.97359	-18.084	0.97359	-23.5703	0.97359	-0.314393
						0.1912	0.909531				0.97459	-30.1968	0.97459	-22.4219	0.97459	-17.0958	0.97459	-13.431	0.97459	17.1151
						0.1914	0.952538				0.97559	-52.297	0.97559	-44.9269	0.97559	-43.7155	0.97559	15.4269	0.97559	-5.0176
						0.1916	0.898008				0.97659	-41.1617	0.97659	-45.8794	0.97659	-48.4188	0.97659	6.29882	0.97659	12.5301
						0.1918	0.93144				0.97759	-2.22484	0.97759	-13.3746	0.97759	-19.8008	0.97759	-22.7601	0.97759	20.9371
						0.192	0.929817				0.97859	-50.5558	0.97859	-19.068	0.97859	-5.5329	0.97859	-40.6099	0.97859	-5.43079
						0.1922	0.934036				0.97959	-31.5767	0.97959	-28.2583	0.97959	-32.3435	0.97959	-19.8941	0.97959	-11.7867
						0.1924	0.923812				0.98059	-37.0233	0.98059	-23.8349	0.98059	-36.1835	0.98059	-16.6281	0.98059	-24.589
						0.1926	0.967953				0.98159	-52.4343	0.98159	-28.6896	0.98159	-63.1366	0.98159	-38.2593	0.98159	-25.3195
						0.1928	0.940366				0.98259	-25.9416	0.98259	-30.3803	0.98259	-29.1308	0.98259	6.00833	0.98259	26.1796
						0.193	0.912777				0.98359	-50.7919	0.98359	-63.961	0.98359	-27.9041	0.98359	-11.6309	0.98359	-1.27458
						0.1932	0.9527				0.98459	-29.7247	0.98459	-68.8104	0.98459	-45.9772	0.98459	-10.6955	0.98459	4.11841
						0.1934	0.932738				0.98559	-10.5738	0.98559	-43.134	0.98559	-18.2401	0.98559	-27.4934	0.98559	-32.9172
						0.1936	0.956271				0.98659	-42.336	0.98659	-26.9936	0.98659	-21.3021	0.98659	12.7263	0.98659	-6.24555
						0.1938	0.95984				0.98759	-50.7818	0.98759	-17.2407	0.98759	-41.5113	0.98759	-34.6961	0.98759	-26.9102
						0.194	0.9626				0.98859	-39.0382	0.98859	-29.5815	0.98859	-35.8687	0.98859	6.11025	0.98859	-34.4945
						0.1942	0.968278				0.98959	-27.8852	0.98959	-28.3037	0.98959	-5.2593	0.98959	-27.004	0.98959	-0.670307
						0.1944	0.951726				0.99059	-25.0599	0.99059	-40.0965	0.99059	-26.5487	0.99059	7.59827	0.99059	-9.955
						0.1946	0.966495				0.99159	-77.868	0.99159	-30.8046	0.99159	-11.6895	0.99159	-24.2636	0.99159	-45.4597
						0.1948	0.919431				0.99259	-34.5941	0.99259	-30.1429	0.99259	-53.772	0.99259	9.55124	0.99259	-0.744707
						0.195	0.950428				0.99359	-4.83093	0.99359	-22.9955	0.99359	-4.39738	0.99359	-24.5726	0.99359	15.9633
						0.1952	0.921216				0.99459	-66.088	0.99459	-12.0774	0.99459	-9.86468	0.99459	-30.6416	0.99459	4.6037
						0.1954	0.939067				0.99559	-24.0366	0.99559	-11.1589	0.99559	-51.4491	0.99559	-37.2135	0.99559	-35.7242
						0.1956	0.940691				0.99659	-75.5033	0.99659	-34.8486	0.99659	-61.7824	0.99659	-26.6271	0.99659	-17.1502
						0.1958	0.921216				0.99759	-53.8685	0.99759	-22.9939	0.99759	-12.632	0.99759	-14.5401	0.99759	-21.4615
						0.196	0.956108				0.99859	-48.3375	0.99859	-27.9038	0.99859	-15.8753	0.99859	-44.9874	0.99859	-56.0958
						0.1962	0.908395				0.99959	-46.4755	0.99959	-21.2855	0.99959	-41.5861	0.99959	-13.8727	0.99959	-19.5133
						0.1964	0.942476				1.00059	-47.1822	1.00059	-64.177	1.00059	-41.1114	1.00059	-23.8867	1.00059	16.2115
						0.1966	0.899469				1.00159	-47.9988	1.00159	-26.2765	1.00159	-67.8074	1.00159	-4.79387	1.00159	-12.9663
						0.1968	0.92576				1.00259	-31.2297	1.00259	-43.3014	1.00259	-22.724	1.00259	8.64193	1.00259	16.0992
						0.197	0.949292				1.00359	2.63298	1.00359	-77.3914	1.00359	-39.7694	1.00359	-32.7553	1.00359	-36.9045
						0.1972	0.939392				1.00459	-27.1873	1.00459	-30.4215	1.00459	-18.1205	1.00459	-41.7406	1.00459	-37.2257
						0.1974	0.932414				1.00559	-30.5206	1.00559	-48.9435	1.00559	-23.1348	1.00559	-50.9477	1.00559	5.00283
						0.1976	0.971362				1.00659	-22.0343	1.00659	-52.2474	1.00659	-28.3043	1.00659	-5.987	1.00659	-3.64983
						0.1978	0.929168				1.00759	-6.19783	1.00759	-28.767	1.00759	-15.6391	1.00759	-16.547	1.00759	17.1784
						0.198	0.899794				1.00859	-29.345	1.00859	-10.3941	1.00859	-47.4499	1.00859	-24.1618	1.00859	1.13533
						0.1982	0.936308				1.00959	-23.6436	1.00959	-15.7627	1.00959	-39.9605	1.00959	-33.2597	1.00959	-9.47235
						0.1984	0.908071				1.01059	-56.2278	1.01059	-37.2028	1.01059	-44.9275	1.01059	-28.6329	1.01059	15.0262
						0.1986	0.9527				1.01159	-27.58	1.01159	-62.5001	1.01159	-40.039	1.01159	-20.8824	1.01159	-14.8337
						0.1988	0.989865				1.01259	-34.3625	1.01259	-19.4189	1.01259	-30.9031	1.01259	-8.43342	1.01259	-23.9348
						0.199	0.918944				1.01359	-30.8897	1.01359	-20.6185	1.01359	-60.2766	1.01359	-11.1806	1.01359	-19.7408
						0.1992	0.958381				1.01459	-37.106	1.01459	-23.917	1.01459	-44.8824	1.01459	-21.475	1.01459	-36.5858
						0.1994	0.921053				1.01559	-38.7361	1.01559	-36.0052	1.01559	-25.9868	1.01559	-18.4921	1.01559	-3.07427
						0.1996	0.935984				1.01659	-47.0615	1.01659	-40.8745	1.01659	-26.2156	1.01659	-1.91656	1.01659	-32.3208
						0.1998	0.918295				1.01759	-32.6818	1.01759	-40.5968	1.01759	-41.405	1.01759	-34.4258	1.01759	-43.7228
						0.2	0.92787				1.01859	-57.6467	1.01859	5.36443	1.01859	-9.65644	1.01859	-32.1026	1.01859	-30.2877
											1.01959	-48.19	1.01959	-9.15363	1.01959	13.8391	1.01959	-19.3545	1.01959	-4.98081
											1.02059	-28.7117	1.02059	-48.5365	1.02059	-32.538	1.02059	-15.1501	1.02059	11.9663
											1.02159	-43.5341	1.02159	-36.1819	1.02159	-36.5455	1.02159	-26.7648	1.02159	6.36675
											1.02259	-13.0395	1.02259	-12.3682	1.02259	-64.5126	1.02259	-40.3152	1.02259	-3.16025
											1.03309	-37.5555	1.03309	-34.6208	1.03309	-22.9541	1.03309	-26.2223	1.03309	-1.2466
											1.05309	-34.762	1.05309	-38.476	1.05309	-28.9516	1.05309	-20.7291	1.05309	-21.0937
											1.07309	-41.917	1.07309	-34.7965	1.07309	-28.6486	1.07309	-17.2849	1.07309	-6.504
											1.09309	-41.0272	1.09309	-30.6061	1.09309	-40.596	1.09309	-27.5008	1.09309	-7.95923
											1.11309	-33.479	1.11309	-35.2398	1.11309	-33.3923	1.11309	-19.3927	1.11309	-21.3362
											1.13309	-35.124	1.13309	-31.1564	1.13309	-29.0606	1.13309	-24.5099	1.13309	-8.10323
											1.15309	-34.296	1.15309	-35.473	1.15309	-33.3179	1.15309	-24.3624	1.15309	-2.85183
											1.17309	-42.5018	1.17309	-35.8983	1.17309	-39.1112	1.17309	-26.0358	1.17309	-14.9557
											1.19309	-39.0752	1.19309	-33.2764	1.19309	-27.0869	1.19309	-25.2291	1.19309	-9.47677
											1.21309	-38.907	1.21309	-35.712	1.21309	-31.7476	1.21309	-26.7745	1.21309	-15.6183
											1.23309	-43.8945	1.23309	-32.3683	1.23309	-31.338	1.23309	-30.3309	1.23309	-22.9465
											1.25309	-35.9428	1.25309	-34.7058	1.25309	-34.2828	1.25309	-23.4532	1.25309	-14.6712
											1.27309	-36.971	1.27309	-34.7841	1.27309	-33.641	1.27309	-19.6073	1.27309	-12.8913
											1.29309	-40.5845	1.29309	-38.7935	1.29309	-32.0982	1.29309	-25.0187	1.29309	-11.1525
											1.31309	-40.3143	1.31309	-36.3468	1.31309	-31.576	1.31309	-21.9161	1.31309	-20.7825
											1.33309	-36.451	1.33309	-33.4278	1.33309	-42.1601	1.33309	-26.5465	1.33309	-17.8492
											1.35309	-43.7273	1.35309	-37.0652	1.35309	-28.5894	1.35309	-14.6164	1.35309	-6.8566
											1.37309	-33.1268	1.37309	-34.145	1.37309	-41.8222	1.37309	-26.997	1.37309	-5.8955
											1.39309	-42.2005	1.39309	-36.5883	1.39309	-35.5109	1.39309	-28.1564	1.39309	-17.6182
											1.41309	-38.622	1.41309	-34.0894	1.41309	-29.3373	1.41309	-20.5039	1.41309	-13.8358
											1.43309	-34.8993	1.43309	-39.8625	1.43309	-36.765	1.43309	-23.0925	1.43309	-19.043
											1.45309	-42.3218	1.45309	-32.9043	1.45309	-30.9141	1.45309	-22.4916	1.45309	-11.0045
											1.47309	-33.4895	1.47309	-33.0594	1.47309	-34.9209	1.47309	-27.9554	1.47309	-7.16667
											1.49309	-43.372	1.49309	-33.4094	1.49309	-26.6764	1.49309	-19.0808	1.49309	-20.9475
											1.51309	-33.6885	1.51309	-25.5049	1.51309	-35.7595	1.51309	-17.8804	1.51309	-12.2153
											1.53309	-32.0598	1.53309	-41.045	1.53309	-32.954	1.53309	-27.7131	1.53309	-15.1402
											1.55309	-44.6587	1.55309	-41.5902	1.55309	-30.2773	1.55309	-30.3105	1.55309	-20.4215
											1.57309	-45.759	1.57309	-38.252	1.57309	-32.9223	1.57309	-17.7123	1.57309	-15.2452
											1.59309	-50.318	1.59309	-29.5009	1.59309	-30.7174	1.59309	-24.8821	1.59309	-2.57367
											1.61309	-42.0078	1.61309	-34.9421	1.61309	-32.1204	1.61309	-12.9501	1.61309	-8.46863
											1.63309	-34.4408	1.63309	-36.2644	1.63309	-28.3535	1.63309	-22.1796	1.63309	-16.9613
											1.65309	-42.828	1.65309	-39.2559	1.65309	-36.7843	1.65309	-21.2445	1.65309	-14.6303
											1.67309	-48.289	1.67309	-33.8209	1.67309	-27.7331	1.67309	-29.8972	1.67309	-12.5582
											1.69309	-42.625	1.69309	-40.0571	1.69309	-32.3696	1.69309	-18.5991	1.69309	-17.4231
											1.71309	-42.454	1.71309	-37.6811	1.71309	-33.0072	1.71309	-20.5604	1.71309	-11.0992
											1.73309	-39.6232	1.73309	-35.0241	1.73309	-33.752	1.73309	-20.7144	1.73309	-13.8802
											1.75309	-36.8787	1.75309	-35.7949	1.75309	-32.9699	1.75309	-24.475	1.75309	-3.4089
											1.77309	-37.5025	1.77309	-32.3355	1.77309	-30.9895	1.77309	-20.414	1.77309	-14.0703
											1.79309	-37.5285	1.79309	-35.3698	1.79309	-41.5045	1.79309	-28.3687	1.79309	-14.9555
											1.81309	-37.8015	1.81309	-30.4845	1.81309	-36.3101	1.81309	-38.6716	1.81309	-15.3225
											1.83309	-31.344	1.83309	-39.5917	1.83309	-37.9776	1.83309	-23.5867	1.83309	-8.892
											1.85309	-38.8822	1.85309	-39.3345	1.85309	-31.182	1.85309	-23.5142	1.85309	-13.928
											1.87309	-41.133	1.87309	-31.1111	1.87309	-40.265	1.87309	-33.8966	1.87309	-15.6312
											1.89309	-43.6247	1.89309	-36.9778	1.89309	-30.4461	1.89309	-21.296	1.89309	-9.62933
											1.91309	-34.531	1.91309	-29.5158	1.91309	-34.5122	1.91309	-22.6766	1.91309	-5.38053
											1.93309	-39.532	1.93309	-26.5919	1.93309	-35.2055	1.93309	-28.0466	1.93309	-8.96253
											1.95309	-43.9058	1.95309	-39.1699	1.95309	-30.1235	1.95309	-27.4468	1.95309	-12.7816
											1.97309	-46.2335	1.97309	-36.7167	1.97309	-35.0161	1.97309	-14.473	1.97309	-22.5312
											1.99309	-43.4627	1.99309	-35.5523	1.99309	-35.5868	1.99309	-18.6607	1.99309	-15.3075
											2.01309	-43.0183	2.01309	-36.521	2.01309	-32.3164	2.01309	-28.0139	2.01309	-10.9913
											2.03309	-39.7303	2.03309	-31.6033	2.03309	-32.1186	2.03309	-18.757	2.03309	-23.148
											2.05309	-42.8645	2.05309	-30.9348	2.05309	-41.9675	2.05309	-22.9051	2.05309	-19.3347
											2.07309	-43.8942	2.07309	-35.7727	2.07309	-43.4126	2.07309	-21.3133	2.07309	-11.4105
											2.09309	-50.9287	2.09309	-37.3589	2.09309	-38.3439	2.09309	-27.6965	2.09309	-9.74913
											2.11309	-42.7168	2.11309	-40.2707	2.11309	-39.725	2.11309	-27.5519	2.11309	-15.0585
											2.13309	-45.5892	2.13309	-39.446	2.13309	-38.7601	2.13309	-28.4355	2.13309	-15.5987
											2.15309	-38.1422	2.15309	-38.9096	2.15309	-36.4891	2.15309	-26.7273	2.15309	-3.68727
											2.17309	-28.4248	2.17309	-34.623	2.17309	-34.0991	2.17309	-20.3496	2.17309	-13.8548
											2.19309	-41.7875	2.19309	-36.2465	2.19309	-39.5115	2.19309	-24.0664	2.19309	-4.51907
											2.21309	-40.3015	2.21309	-38.5716	2.21309	-32.513	2.21309	-22.3446	2.21309	-4.64167
											2.23309	-38.1197	2.23309	-34.6176	2.23309	-37.9921	2.23309	-24.5046	2.23309	-6.05697
											2.25309	-43.3425	2.25309	-30.7356	2.25309	-41.1466	2.25309	-29.6088	2.25309	-13.6918
											2.27309	-38.788	2.27309	-34.2927	2.27309	-40.5068	2.27309	-25.8259	2.27309	-9.06817
											2.29309	-38.941	2.29309	-41.1114	2.29309	-34.062	2.29309	-24.5136	2.29309	-14.3625
											2.31309	-42.2647	2.31309	-34.3491	2.31309	-37.8031	2.31309	-23.8326	2.31309	-11.1692
											2.33309	-36.4533	2.33309	-28.4914	2.33309	-30.4444	2.33309	-20.455	2.33309	-12.635
											2.35309	-39.3227	2.35309	-32.8798	2.35309	-31.6345	2.35309	-24.8347	2.35309	-7.0252
											2.37309	-38.1333	2.37309	-33.9714	2.37309	-35.9814	2.37309	-25.6035	2.37309	-20.0388
											2.39309	-44.474	2.39309	-46.6495	2.39309	-37.1426	2.39309	-29.4324	2.39309	-11.2113
											2.41309	-40.068	2.41309	-29.2224	2.41309	-31.0631	2.41309	-25.4806	2.41309	-13.764
											2.43309	-35.4002	2.43309	-34.1411	2.43309	-35.7366	2.43309	-26.692	2.43309	-13.7262
											2.45309	-38.946	2.45309	-41.5162	2.45309	-38.0413	2.45309	-25.9402	2.45309	-10.5342
											2.47309	-40.636	2.47309	-37.4531	2.47309	-35.0555	2.47309	-20.9714	2.47309	-5.55917
											2.49309	-39.5847	2.49309	-33.3498	2.49309	-35.044	2.49309	-29.5631	2.49309	-8.93047
											2.51309	-47.6223	2.51309	-35.7568	2.51309	-36.8325	2.51309	-20.8575	2.51309	-20.8333
											2.53309	-42.556	2.53309	-39.2475	2.53309	-32.0934	2.53309	-18.7391	2.53309	-11.5662
											2.55309	-48.9117	2.55309	-34.46	2.55309	-28.0824	2.55309	-25.0429	2.55309	-13.5098
											2.57309	-39.5527	2.57309	-36.686	2.57309	-35.0667	2.57309	-19.2188	2.57309	-7.81083
											2.59309	-41.0355	2.59309	-36.0989	2.59309	-29.4734	2.59309	-23.0033	2.59309	-10.2535
											2.61309	-35.9455	2.61309	-30.1428	2.61309	-29.6194	2.61309	-22.6495	2.61309	-8.816
											2.63309	-43.608	2.63309	-36.9141	2.63309	-35.8399	2.63309	-26.9776	2.63309	-24.2847
											2.65309	-37.5115	2.65309	-40.7546	2.65309	-36.4617	2.65309	-27.0694	2.65309	-13.4595
											2.67309	-48.49	2.67309	-34.452	2.67309	-35.3399	2.67309	-26.3174	2.67309	-11.2172
											2.69309	-41.128	2.69309	-30.099	2.69309	-31.7709	2.69309	-19.5379	2.69309	-12.5893
											2.71309	-39.8537	2.71309	-36.0309	2.71309	-26.6735	2.71309	-24.2979	2.71309	-8.6523
											2.73309	-37.166	2.73309	-39.3404	2.73309	-40.6751	2.73309	-24.0663	2.73309	-13.0497
											2.75309	-43.0172	2.75309	-29.6691	2.75309	-28.8189	2.75309	-27.4915	2.75309	-12.1731
											2.77309	-41.7035	2.77309	-39.9055	2.77309	-35.7157	2.77309	-23.595	2.77309	-11.8733
											2.79309	-35.945	2.79309	-45.3914	2.79309	-29.3565	2.79309	-16.2284	2.79309	-17.0635
											2.81309	-44.1872	2.81309	-38.9577	2.81309	-35.2608	2.81309	-18.7523	2.81309	-14.0217
											2.83309	-35.23	2.83309	-30.116	2.83309	-36.385	2.83309	-29.4386	2.83309	-9.85613
											2.85309	-46.15	2.85309	-31.6129	2.85309	-29.4679	2.85309	-23.3097	2.85309	-11.0891
											2.87309	-47.7447	2.87309	-41.132	2.87309	-38.5619	2.87309	-28.4817	2.87309	-9.59383
											2.89309	-42.8585	2.89309	-32.0241	2.89309	-40.4154	2.89309	-21.2484	2.89309	-17.9283
											2.91309	-43.474	2.91309	-41.2069	2.91309	-38.7778	2.91309	-23.9614	2.91309	-12.0148
											2.93309	-44.374	2.93309	-32.8694	2.93309	-40.2986	2.93309	-20.9135	2.93309	-19.4282
											2.95309	-38.5753	2.95309	-41.0934	2.95309	-39.172	2.95309	-26.2245	2.95309	-12.7328
											2.97309	-40.396	2.97309	-46.6604	2.97309	-40.578	2.97309	-28.3894	2.97309	-21.4072
											2.99309	-46.513	2.99309	-33.9834	2.99309	-40.5414	2.99309	-20.7619	2.99309	-12.8078
											3.01309	-47.768	3.01309	-37.3897	3.01309	-33.5985	3.01309	-23.0075	3.01309	-13.1955
											3.03309	-37.248	3.03309	-33.4824	3.03309	-33.8424	3.03309	-24.1749	3.03309	-8.612
											3.05309	-41.463	3.05309	-41.9933	3.05309	-32.6256	3.05309	-21.3413	3.05309	-18.9662
											3.07309	-41.5613	3.07309	-38.0229	3.07309	-38.2404	3.07309	-25.505	3.07309	-23.3443
											3.09309	-38.7548	3.09309	-34.7019	3.09309	-37.3652	3.09309	-25.7337	3.09309	-15.8508
											3.11309	-40.6773	3.11309	-34.4424	3.11309	-41.5264	3.11309	-18.7963	3.11309	-15.277
											3.13309	-46.2398	3.13309	-39.233	3.13309	-40.5369	3.13309	-25.8418	3.13309	-10.2543
											3.15309	-37.069	3.15309	-31.6991	3.15309	-38.418	3.15309	-27.1879	3.15309	-12.0753
											3.17309	-36.48	3.17309	-35.2794	3.17309	-37.6269	3.17309	-23.8866	3.17309	-7.17773
											3.19309	-41.7988	3.19309	-39.8104	3.19309	-31.9236	3.19309	-28.0158	3.19309	-14.7185
											3.21309	-38.31	3.21309	-35.2639	3.21309	-37.0532	3.21309	-23.2837	3.21309	-11.3545
											3.23309	-37.3743	3.23309	-37.923	3.23309	-38.4154	3.23309	-24.6419	3.23309	-12.9744
											3.25309	-36.5643	3.25309	-38.7276	3.25309	-28.7444	3.25309	-21.7035	3.25309	-7.64843
											3.27309	-35.8308	3.27309	-36.3225	3.27309	-37.7578	3.27309	-25.4006	3.27309	-16.1888
											3.29309	-45.2677	3.29309	-34.4154	3.29309	-42.9229	3.29309	-25.09	3.29309	-10.4052
											3.31309	-43.1232	3.31309	-34.7781	3.31309	-29.3504	3.31309	-23.7545	3.31309	-14.5292
											3.33309	-49.311	3.33309	-39.03	3.33309	-40.9361	3.33309	-23.7532	3.33309	-10.1158
											3.35309	-48.7818	3.35309	-38.2695	3.35309	-38.5493	3.35309	-20.8076	3.35309	-11.8739
											3.37309	-39.1442	3.37309	-38.9047	3.37309	-42.1246	3.37309	-24.204	3.37309	-15.8522
											3.39309	-42.7657	3.39309	-36.9567	3.39309	-36.5296	3.39309	-25.6979	3.39309	-13.4926
											3.41309	-38.4995	3.41309	-38.9592	3.41309	-43.7109	3.41309	-29.8474	3.41309	-10.459
											3.43309	-37.2005	3.43309	-40.8974	3.43309	-33.9654	3.43309	-18.0561	3.43309	-11.4503
											3.45309	-44.1653	3.45309	-37.1255	3.45309	-39.7069	3.45309	-24.3209	3.45309	-7.01867
											3.47309	-44.3758	3.47309	-36.3101	3.47309	-35.1575	3.47309	-20.2668	3.47309	-10.2395
											3.49309	-44.709	3.49309	-30.092	3.49309	-30.2404	3.49309	-23.61	3.49309	-10.6643
											3.51309	-41.0555	3.51309	-39.2712	3.51309	-39.7036	3.51309	-22.1197	3.51309	-13.7645
											3.53309	-37.4382	3.53309	-36.2655	3.53309	-21.0472	3.53309	-23.606	3.53309	-12.3136
											3.55309	-42.803	3.55309	-35.3949	3.55309	-39.7549	3.55309	-25.3271	3.55309	-20.6113
											3.57309	-41.0072	3.57309	-36.281	3.57309	-35.6452	3.57309	-28.0675	3.57309	-5.8773
											3.59309	-43.402	3.59309	-30.3753	3.59309	-34.2956	3.59309	-26.6262	3.59309	-24.6353
											3.61309	-44.6568	3.61309	-41.7141	3.61309	-37.3268	3.61309	-26.9171	3.61309	-14.315
											3.63309	-35.5922	3.63309	-45.6298	3.63309	-27.3236	3.63309	-26.2668	3.63309	-14.9993
											3.65309	-43.9488	3.65309	-37.3377	3.65309	-25.9865	3.65309	-30.9853	3.65309	-20.852
											3.67309	-40.2755	3.67309	-38.2405	3.67309	-42.7168	3.67309	-25.4485	3.67309	-17.9773
											3.69309	-40.5182	3.69309	-41.6021	3.69309	-38.8307	3.69309	-37.4544	3.69309	-18.9485
											3.71309	-47.3625	3.71309	-29.8695	3.71309	-27.3517	3.71309	-28.3113	3.71309	-15.076
											3.73309	-50.7205	3.73309	-36.9584	3.73309	-35.4308	3.73309	-18.914	3.73309	-14.709
											3.75309	-46.6785	3.75309	-39.8038	3.75309	-38.8515	3.75309	-31.4886	3.75309	-14.8663
											3.77309	-44.9818	3.77309	-39.8358	3.77309	-38.092	3.77309	-30.4753	3.77309	-14.185
											3.79309	-37.9337	3.79309	-32.9276	3.79309	-40.8213	3.79309	-28.3828	3.79309	-9.22369
											3.81309	-41.3672	3.81309	-38.2125	3.81309	-36.7281	3.81309	-29.2805	3.81309	-14.5705
											3.83309	-39.4185	3.83309	-39.947	3.83309	-37.4585	3.83309	-24.4761	3.83309	-1.71167
											3.85309	-32.9597	3.85309	-35.2133	3.85309	-39.4854	3.85309	-23.1001	3.85309	-11.3987
											3.87309	-44.9575	3.87309	-38.6005	3.87309	-34.6294	3.87309	-20.8457	3.87309	-16.3453
											3.89309	-37.2362	3.89309	-36.6923	3.89309	-36.3727	3.89309	-28.955	3.89309	-15.498
											3.91309	-41.8642	3.91309	-33.1425	3.91309	-37.8705	3.91309	-24.8421	3.91309	-22.7087
											3.93309	-39.9677	3.93309	-38.2081	3.93309	-35.2938	3.93309	-27.3891	3.93309	-19.1393
											3.95309	-46.4082	3.95309	-35.0427	3.95309	-34.6707	3.95309	-22.0061	3.95309	-5.61723
											3.97309	-38.3113	3.97309	-41.2997	3.97309	-34.4554	3.97309	-29.7909	3.97309	-17.9803
											3.99309	-44.5105	3.99309	-43.2099	3.99309	-35.5274	3.99309	-24.6056	3.99309	-14.1155
											4.01309	-39.3287	4.01309	-40.4616	4.01309	-40.5204	4.01309	-26.7412	4.01309	-4.73349
											4.03309	-53.0523	4.03309	-31.8008	4.03309	-28.144	4.03309	-25.4741	4.03309	-14.1586
											4.05309	-41.235	4.05309	-38.8346	4.05309	-33.5998	4.05309	-26.5494	4.05309	-17.5858
											4.07309	-41.7035	4.07309	-41.83	4.07309	-38.0012	4.07309	-32.3835	4.07309	-4.33877
											4.09309	-43.6748	4.09309	-36.3485	4.09309	-37.4411	4.09309	-32.8927	4.09309	-29.3168
											4.11309	-43.9788	4.11309	-41.965	4.11309	-34.4861	4.11309	-28.3385	4.11309	-5.44973
											4.13309	-46.3615	4.13309	-47.3556	4.13309	-37.9698	4.13309	-31.3375	4.13309	-11.3019
											4.15309	-44.4808	4.15309	-38.2919	4.15309	-44.0062	4.15309	-27.06	4.15309	-15.3373
											4.17309	-43.542	4.17309	-40.8091	4.17309	-29.6082	4.17309	-29.8765	4.17309	-12.0978
											4.19309	-47.735	4.19309	-37.9005	4.19309	-38.7251	4.19309	-30.2847	4.19309	-12.1805
											4.21309	-38.9035	4.21309	-42.4052	4.21309	-28.1241	4.21309	-31.5429	4.21309	-24.9117
											4.23309	-44.57	4.23309	-40.2335	4.23309	-34.4839	4.23309	-30.7536	4.23309	-23.2288
											4.25309	-40.1625	4.25309	-38.3034	4.25309	-38.2731	4.25309	-23.8629	4.25309	-16.5487
											4.27309	-36.8145	4.27309	-39.1075	4.27309	-35.9605	4.27309	-21.7995	4.27309	-18.1157
											4.29309	-50.3925	4.29309	-42.7103	4.29309	-45.3518	4.29309	-23.6528	4.29309	-17.0995
											4.31309	-41.8005	4.31309	-39.4213	4.31309	-36.2358	4.31309	-25.3942	4.31309	-13.4443
											4.33309	-47.6305	4.33309	-41.6077	4.33309	-37.1128	4.33309	-30.0587	4.33309	-17.8195
											4.35309	-43.045	4.35309	-39.9318	4.35309	-31.1795	4.35309	-30.3441	4.35309	-26.2408
											4.37309	-44.3813	4.37309	-33.3394	4.37309	-47.0046	4.37309	-28.2054	4.37309	-8.28593
											4.39309	-45.103	4.39309	-32.9491	4.39309	-34.3166	4.39309	-27.3065	4.39309	-14.0352
											4.41309	-40.5607	4.41309	-39.3034	4.41309	-39.8116	4.41309	-27.5972	4.41309	-9.612
											4.43309	-45.7035	4.43309	-36.9565	4.43309	-34.0796	4.43309	-35.9179	4.43309	-13.651
											4.45309	-43.4855	4.45309	-38.1785	4.45309	-36.0266	4.45309	-33.9633	4.45309	-14.5077
											4.47309	-34.593	4.47309	-30.5843	4.47309	-42.2849	4.47309	-34.4539	4.47309	-13.1552
											4.49309	-39.9445	4.49309	-40.5546	4.49309	-41.8749	4.49309	-25.0326	4.49309	-17.7558
											4.51309	-42.407	4.51309	-33.117	4.51309	-34.092	4.51309	-19.2111	4.51309	-18.7173
											4.53309	-46.4327	4.53309	-35.5019	4.53309	-42.8469	4.53309	-24.4626	4.53309	-17.0397
											4.55309	-49.7473	4.55309	-38.4597	4.55309	-34.596	4.55309	-27.2166	4.55309	-4.34197
											4.57309	-35.2893	4.57309	-30.3515	4.57309	-42.5337	4.57309	-25.7395	4.57309	-14.1541
											4.59309	-45.7698	4.59309	-32.0568	4.59309	-36.5926	4.59309	-25.7966	4.59309	-11.4167
											4.61309	-54.0827	4.61309	-39.5575	4.61309	-34.0751	4.61309	-26.7796	4.61309	-19.497
											4.63309	-37.9155	4.63309	-41.1721	4.63309	-34.4346	4.63309	-25.1936	4.63309	-13.9342
											4.65309	-36.7797	4.65309	-36.0395	4.65309	-31.7019	4.65309	-29.7973	4.65309	-10.7115
											4.67309	-51.198	4.67309	-37.2729	4.67309	-34.7019	4.67309	-23.1334	4.67309	-31.7945
											4.69309	-46.8443	4.69309	-40.4051	4.69309	-39.0641	4.69309	-32.4545	4.69309	-19.1252
											4.71309	-42.5235	4.71309	-35.022	4.71309	-41.7904	4.71309	-34.0826	4.71309	-12.0358
											4.73309	-46.0522	4.73309	-41.2156	4.73309	-39.408	4.73309	-29.1144	4.73309	-12.8272
											4.75309	-36.5228	4.75309	-44.1436	4.75309	-42.7726	4.75309	-31.6045	4.75309	-20.976
											4.77309	-42.5625	4.77309	-41.9294	4.77309	-43.5294	4.77309	-34.4064	4.77309	-9.40083
											4.79309	-36.2737	4.79309	-26.3195	4.79309	-40.7358	4.79309	-27.6221	4.79309	-16.5812
											4.81309	-46.0005	4.81309	-36.1576	4.81309	-38.809	4.81309	-27.0872	4.81309	-10.178
											4.83309	-38.5173	4.83309	-42.6997	4.83309	-36.1844	4.83309	-23.6792	4.83309	-5.89033
											4.85309	-40.301	4.85309	-40.2406	4.85309	-39.7168	4.85309	-32.8771	4.85309	-19.658
											4.87309	-43.9752	4.87309	-47.5096	4.87309	-32.6644	4.87309	-28.99	4.87309	-12.784
											4.89309	-47.4663	4.89309	-38.6501	4.89309	-32.6316	4.89309	-23.002	4.89309	-4.70881
											4.91309	-38.9505	4.91309	-34.9998	4.91309	-37.6764	4.91309	-27.8991	4.91309	-12.9185
											4.93309	-44.5655	4.93309	-34.2981	4.93309	-41.1731	4.93309	-21.6515	4.93309	-5.173
											4.95309	-36.7875	4.95309	-39.0932	4.95309	-41.9745	4.95309	-35.3305	4.95309	-16.7592
											4.97309	-41.0575	4.97309	-44.2694	4.97309	-38.6941	4.97309	-23.5581	4.97309	-8.14202
											4.99309	-41.984	4.99309	-34.8657	4.99309	-35.0194	4.99309	-28.9145	4.99309	-12.7825
											5.01309	-40.0437	5.01309	-42.1208	5.01309	-34.6824	5.01309	-29.1274	5.01309	-24.5827
											5.03309	-43.792	5.03309	-43.7904	5.03309	-41.914	5.03309	-27.8095	5.03309	-18.18
											5.05309	-41.861	5.05309	-38.0817	5.05309	-36.8694	5.05309	-28.5879	5.05309	-11.915
											5.07309	-47.0535	5.07309	-41.7433	5.07309	-44.0336	5.07309	-19.6659	5.07309	-7.90103
											5.09309	-47.5898	5.09309	-40.3456	5.09309	-30.474	5.09309	-25.9716	5.09309	-15.8402
											5.11309	-47.784	5.11309	-37.2591	5.11309	-40.3199	5.11309	-30.2888	5.11309	-16.9338
											5.13309	-44.3462	5.13309	-40.807	5.13309	-41.6484	5.13309	-27.0099	5.13309	-4.725
											5.15309	-51.5865	5.15309	-35.0984	5.15309	-32.8105	5.15309	-28.8803	5.15309	-19.1477
											5.17309	-48.488	5.17309	-37.4248	5.17309	-36.853	5.17309	-23.5741	5.17309	-18.1192
											5.19309	-44.5175	5.19309	-39.9329	5.19309	-34.7174	5.19309	-20.5778	5.19309	-25.0753
											5.21309	-38.0955	5.21309	-45.459	5.21309	-31.0039	5.21309	-22.5801	5.21309	-15.846
											5.23309	-36.9325	5.23309	-40.3851	5.23309	-41.2959	5.23309	-27.8405	5.23309	-18.165
											5.25309	-43.9207	5.25309	-39.2641	5.25309	-35.0999	5.25309	-24.9378	5.25309	-15.1712
											5.27309	-46.6552	5.27309	-39.013	5.27309	-39.5913	5.27309	-29.7391	5.27309	-23.3803
											5.29309	-37.9457	5.29309	-44.8837	5.29309	-35.1115	5.29309	-27.289	5.29309	-9.21117
											5.31309	-46.1055	5.31309	-35.4771	5.31309	-46.1487	5.31309	-36.7809	5.31309	-15.197
											5.33309	-35.2138	5.33309	-37.2589	5.33309	-36.5817	5.33309	-22.357	5.33309	-15.556
											5.35309	-38.587	5.35309	-38.8298	5.35309	-40.6699	5.35309	-26.2146	5.35309	-15.2517
											5.37309	-47.8203	5.37309	-35.3011	5.37309	-39.4211	5.37309	-29.8064	5.37309	-15.1383
											5.39309	-47.1715	5.39309	-38.0816	5.39309	-39.572	5.39309	-31.3484	5.39309	-12.6542
											5.41309	-41.618	5.41309	-39.3155	5.41309	-35.9145	5.41309	-29.446	5.41309	-17.1457
											5.43309	-40.0778	5.43309	-40.516	5.43309	-42.5757	5.43309	-27.22	5.43309	-12.7817
											5.45309	-44.1658	5.45309	-42.118	5.45309	-37.8171	5.45309	-31.7283	5.45309	-20.3358
											5.47309	-44.593	5.47309	-41.4099	5.47309	-33.8713	5.47309	-29.4347	5.47309	-17.3055
											5.49309	-44.3517	5.49309	-44.9146	5.49309	-39.0554	5.49309	-30.3598	5.49309	-27.512
											5.51309	-40.1038	5.51309	-37.9389	5.51309	-46.4068	5.51309	-32.445	5.51309	-20.026
											5.53309	-48.7742	5.53309	-36.5497	5.53309	-37.5535	5.53309	-31.0881	5.53309	-14.4562
											5.55309	-48.2125	5.55309	-45.2834	5.55309	-42.495	5.55309	-26.3729	5.55309	-10.6762
											5.57309	-42.7837	5.57309	-46.5724	5.57309	-38.0209	5.57309	-28.1007	5.57309	-17.359
											5.59309	-48.3772	5.59309	-39.3674	5.59309	-37.3695	5.59309	-28.0641	5.59309	-15.7195
											5.61309	-49.5267	5.61309	-45.6536	5.61309	-35.1826	5.61309	-26.7396	5.61309	-11.4432
											5.63309	-41.28	5.63309	-43.0965	5.63309	-36.0572	5.63309	-23.4632	5.63309	-16.594
											5.65309	-38.9592	5.65309	-39.3152	5.65309	-42.0619	5.65309	-27.599	5.65309	-14.0865
											5.67309	-50.32	5.67309	-38.3662	5.67309	-35.5018	5.67309	-24.5451	5.67309	-26.1895
											5.69309	-42.8855	5.69309	-36.2176	5.69309	-42.3137	5.69309	-26.1668	5.69309	-14.5058
											5.71309	-39.8597	5.71309	-40.111	5.71309	-34.6426	5.71309	-29.7089	5.71309	-19.6723
											5.73309	-35.84	5.73309	-38.7007	5.73309	-35.4284	5.73309	-28.3475	5.73309	-13.7192
											5.75309	-44.9405	5.75309	-42.9266	5.75309	-43.8894	5.75309	-31.565	5.75309	-22.0672
											5.77309	-38.1212	5.77309	-38.9898	5.77309	-37.2503	5.77309	-27.021	5.77309	-10.8097
											5.79309	-44.4205	5.79309	-45.528	5.79309	-33.6426	5.79309	-29.2035	5.79309	-9.71944
											5.81309	-40.5198	5.81309	-46.5895	5.81309	-35.8959	5.81309	-27.157	5.81309	-12.5123
											5.83309	-51.7405	5.83309	-38.3344	5.83309	-41.2615	5.83309	-28.4186	5.83309	-22.9647
											5.85309	-41.325	5.85309	-43.0436	5.85309	-44.6095	5.85309	-23.0443	5.85309	-13.4242
											5.87309	-39.037	5.87309	-41.5845	5.87309	-41.1066	5.87309	-18.7063	5.87309	-14.4395
											5.89309	-46.0545	5.89309	-37.2166	5.89309	-41.0235	5.89309	-38.5506	5.89309	-22.5807
											5.91309	-48.2775	5.91309	-35.0419	5.91309	-40.3951	5.91309	-21.024	5.91309	-14.1985
											5.93309	-46.4213	5.93309	-37.3263	5.93309	-35.2089	5.93309	-30.1923	5.93309	-25.2072
											5.95309	-43.22	5.95309	-43.2291	5.95309	-39.9854	5.95309	-27.8639	5.95309	-16.7257
											5.97309	-40.5845	5.97309	-45.1673	5.97309	-40.5598	5.97309	-31.4555	5.97309	-2.31537
											5.99309	-44.8972	5.99309	-35.2196	5.99309	-39.1791	5.99309	-28.2048	5.99309	-7.67543
											6.01309	-42.358	6.01309	-36.0884	6.01309	-38.2219	6.01309	-27.6054	6.01309	-16.997
											6.03309	-42.5975	6.03309	-41.2551	6.03309	-37.3816	6.03309	-26.9731	6.03309	-19.8335
											6.05309	-51.896	6.05309	-44.2957	6.05309	-34.5374	6.05309	-27.6894	6.05309	-19.636
											6.07309	-41.2765	6.07309	-42.2741	6.07309	-36.6891	6.07309	-29.5325	6.07309	-24.2135
											6.09309	-39.6015	6.09309	-38.131	6.09309	-35.2961	6.09309	-22.5955	6.09309	-14.676
											6.11309	-53.7548	6.11309	-40.943	6.11309	-38.8987	6.11309	-25.9264	6.11309	-8.53663
											6.13309	-45.3645	6.13309	-28.9791	6.13309	-40.3184	6.13309	-28.6669	6.13309	-16.3742
											6.15309	-46.6782	6.15309	-41.2086	6.15309	-35.4752	6.15309	-35.8719	6.15309	-18.5453
											6.17309	-45.9237	6.17309	-43.1139	6.17309	-43.1909	6.17309	-35.0927	6.17309	-20.368
											6.19309	-45.9727	6.19309	-42.4319	6.19309	-44.6628	6.19309	-30.8172	6.19309	-11.7345
											6.21309	-40.9165	6.21309	-38.4858	6.21309	-39.6934	6.21309	-28.2161	6.21309	-15.7848
											6.23309	-44.5203	6.23309	-42.1418	6.23309	-43.1437	6.23309	-29.5244	6.23309	-13.3028
											6.25309	-47.2745	6.25309	-39.6654	6.25309	-39.0328	6.25309	-28.4204	6.25309	-6.68311
											6.27309	-42.3822	6.27309	-39.313	6.27309	-37.0065	6.27309	-28.1367	6.27309	-19.0627
											6.29309	-48.308	6.29309	-40.3432	6.29309	-34.6306	6.29309	-32.7518	6.29309	-19.7225
											6.31309	-49.5527	6.31309	-38.7241	6.31309	-45.7278	6.31309	-26.1935	6.31309	-21.1318
											6.33309	-47.6438	6.33309	-41.0381	6.33309	-37.8229	6.33309	-29.627	6.33309	-23.135
											6.35309	-38.219	6.35309	-45.2934	6.35309	-42.7595	6.35309	-33.1225	6.35309	-7.795
											6.37309	-48.3167	6.37309	-44.7789	6.37309	-38.629	6.37309	-30.5546	6.37309	-23.3183
											6.39309	-46.3595	6.39309	-39.1251	6.39309	-39.1894	6.39309	-38.676	6.39309	-15.411
											6.41309	-42.4688	6.41309	-39.1628	6.41309	-37.4668	6.41309	-31.0091	6.41309	-11.9208
											6.43309	-48.241	6.43309	-42.3694	6.43309	-46.4885	6.43309	-25.6256	6.43309	-24.4085
											6.45309	-45.8892	6.45309	-35.726	6.45309	-44.1419	6.45309	-33.938	6.45309	-19.6251
											6.47309	-40.0767	6.47309	-42.9554	6.47309	-51.7195	6.47309	-31.7976	6.47309	-15.7177
											6.49309	-50.7383	6.49309	-39.9065	6.49309	-44.5613	6.49309	-28.1201	6.49309	-9.57913
											6.51309	-48.1977	6.51309	-39.5754	6.51309	-40.6764	6.51309	-23.2115	6.51309	-8.17042
											6.53309	-53.5025	6.53309	-42.3789	6.53309	-42.8224	6.53309	-24.1186	6.53309	-9.982
											6.55309	-48.7345	6.55309	-42.3389	6.55309	-37.7625	6.55309	-30.7801	6.55309	-11.2962
											6.57309	-46.007	6.57309	-44.5862	6.57309	-40.9964	6.57309	-36.44	6.57309	-11.1116
											6.59309	-40.3912	6.59309	-38.2159	6.59309	-42.0123	6.59309	-25.8749	6.59309	-11.4076
											6.61309	-44.628	6.61309	-42.3753	6.61309	-41.3581	6.61309	-27.5094	6.61309	-14.3732
											6.63309	-45.9297	6.63309	-36.3485	6.63309	-41.5249	6.63309	-29.0959	6.63309	-24.7352
											6.65309	-49.3938	6.65309	-37.3505	6.65309	-31.0477	6.65309	-34.3701	6.65309	-8.21117
											6.67309	-42.1872	6.67309	-47.8233	6.67309	-45.4781	6.67309	-28.3321	6.67309	-12.7624
											6.69309	-33.121	6.69309	-37.441	6.69309	-40.2675	6.69309	-27.8129	6.69309	-10.8344
											6.71309	-44.928	6.71309	-41.7595	6.71309	-40.2719	6.71309	-28.8078	6.71309	-21.48
											6.73309	-32.631	6.73309	-44.3256	6.73309	-39.4104	6.73309	-33.0916	6.73309	-6.80933
											6.75309	-42.758	6.75309	-43.5996	6.75309	-39.3194	6.75309	-23.6509	6.75309	-15.7308
											6.77309	-41.698	6.77309	-46.8576	6.77309	-43.1961	6.77309	-27.2346	6.77309	-18.1603
											6.79309	-49.8377	6.79309	-35.7949	6.79309	-40.515	6.79309	-37.0089	6.79309	-21.0652
											6.81309	-42.9675	6.81309	-43.3342	6.81309	-45.6674	6.81309	-28.4675	6.81309	-19.9002
											6.83309	-42.1038	6.83309	-41.0969	6.83309	-42.1879	6.83309	-25.5114	6.83309	-14.785
											6.85309	-39.5037	6.85309	-44.8632	6.85309	-36.3422	6.85309	-21.1379	6.85309	-12.7762
											6.87309	-49.14	6.87309	-42.784	6.87309	-40.4808	6.87309	-32.6076	6.87309	-21.0095
											6.89309	-42.0625	6.89309	-43.4194	6.89309	-31.522	6.89309	-30.272	6.89309	-25.2558
											6.91309	-40.6137	6.91309	-39.6074	6.91309	-35.5134	6.91309	-23.477	6.91309	-20.2722
											6.93309	-44.5145	6.93309	-36.5856	6.93309	-38.6776	6.93309	-22.8673	6.93309	-20.8975
											6.95309	-45.6388	6.95309	-40.7454	6.95309	-40.6734	6.95309	-26.2781	6.95309	-31.8735
											6.97309	-40.2547	6.97309	-40.0904	6.97309	-41.8619	6.97309	-30.8994	6.97309	-14.6615
											6.99309	-50.7825	6.99309	-44.0486	6.99309	-34.4734	6.99309	-28.0676	6.99309	-13.1198
											7.01309	-40.2413	7.01309	-40.808	7.01309	-36.8246	7.01309	-23.043	7.01309	-13.0031
											7.03309	-43.4425	7.03309	-39.9215	7.03309	-35.8704	7.03309	-26.8167	7.03309	-14.3797
											7.05309	-54.9468	7.05309	-47.982	7.05309	-39.5533	7.05309	-22.2985	7.05309	-8.48417
											7.07309	-48.6192	7.07309	-39.8293	7.07309	-42.0376	7.07309	-29.2647	7.07309	-18.684
											7.09309	-42.6897	7.09309	-44.0271	7.09309	-38.8566	7.09309	-27.7161	7.09309	-20.3847
											7.11309	-45.6653	7.11309	-39.9126	7.11309	-43.216	7.11309	-29.8259	7.11309	-23.6403
											7.13309	-45.7405	7.13309	-37.0926	7.13309	-33.9434	7.13309	-31.2596	7.13309	-23.2128
											7.15309	-46.7665	7.15309	-34.4333	7.15309	-43.4344	7.15309	-19.3064	7.15309	-14.4172
											7.17309	-45.493	7.17309	-50.0306	7.17309	-36.6816	7.17309	-27.9976	7.17309	-13.5078
											7.19309	-41.347	7.19309	-48.3174	7.19309	-42.1416	7.19309	-30.309	7.19309	-17.161
											7.21309	-47.8272	7.21309	-40.8615	7.21309	-42.52	7.21309	-38.8663	7.21309	-21.2418
											7.23309	-45.7475	7.23309	-42.1051	7.23309	-37.3809	7.23309	-37.1827	7.23309	-21.9628
											7.25309	-42.0835	7.25309	-45.7131	7.25309	-39.1211	7.25309	-35.0326	7.25309	-27.3112
											7.27309	-48.8395	7.27309	-39.437	7.27309	-37.8799	7.27309	-27.5914	7.27309	-13.2032
											7.29309	-49.756	7.29309	-44.7529	7.29309	-41.0201	7.29309	-34.2765	7.29309	-20.68
											7.31309	-40.7875	7.31309	-42.0209	7.31309	-41.8686	7.31309	-30.7515	7.31309	-10.98
											7.33309	-42.0733	7.33309	-37.887	7.33309	-34.1396	7.33309	-30.7009	7.33309	-18.8452
											7.35309	-42.2345	7.35309	-32.2476	7.35309	-44.7828	7.35309	-35.2931	7.35309	-22.8215
											7.37309	-40.8935	7.37309	-31.1824	7.37309	-34.6728	7.37309	-32.6311	7.37309	-15.6687
											7.39309	-43.2795	7.39309	-39.4726	7.39309	-42.7235	7.39309	-25.8519	7.39309	-19.8057
											7.41309	-41.714	7.41309	-41.0443	7.41309	-42.3991	7.41309	-31.7395	7.41309	-22.4727
											7.43309	-52.7127	7.43309	-40.5655	7.43309	-39.6251	7.43309	-25.6268	7.43309	-16.0865
											7.45309	-47.6268	7.45309	-41.0221	7.45309	-32.8646	7.45309	-35.2022	7.45309	-23.1015
											7.47309	-51.496	7.47309	-47.1815	7.47309	-45.8546	7.47309	-32.4976	7.47309	-15.1405
											7.49309	-42.6613	7.49309	-43.6935	7.49309	-50.2686	7.49309	-32.6073	7.49309	-15.8438
											7.51309	-39.1227	7.51309	-47.0931	7.51309	-38.7344	7.51309	-34.6896	7.51309	-12.0385
											7.53309	-42.093	7.53309	-36.1653	7.53309	-44.8449	7.53309	-27.2264	7.53309	-26.8467
											7.55309	-47.2803	7.55309	-46.366	7.55309	-42.4174	7.55309	-29.2796	7.55309	-13.2458
											7.57309	-45.3852	7.57309	-46.8282	7.57309	-35.7394	7.57309	-19.8182	7.57309	-24.0705
											7.59309	-39.4923	7.59309	-39.7131	7.59309	-48.0975	7.59309	-22.2019	7.59309	-16.0997
											7.61309	-39.4273	7.61309	-40.7801	7.61309	-39.8844	7.61309	-39.0622	7.61309	-17.672
											7.63309	-41.65	7.63309	-39.1303	7.63309	-39.6322	7.63309	-33.6266	7.63309	-7.06463
											7.65309	-44.675	7.65309	-40.0081	7.65309	-42.2044	7.65309	-27.8325	7.65309	-15.1243
											7.67309	-45.1702	7.67309	-40.5661	7.67309	-36.0229	7.67309	-30.8908	7.67309	-13.0777
											7.69309	-42.7293	7.69309	-42.4545	7.69309	-38.7803	7.69309	-31.8741	7.69309	-17.618
											7.71309	-40.6245	7.71309	-48.7183	7.71309	-44.8739	7.71309	-32.0444	7.71309	-10.5763
											7.73309	-45.4603	7.73309	-44.6641	7.73309	-33.0569	7.73309	-40.2245	7.73309	-15.761
											7.75309	-50.1587	7.75309	-40.2294	7.75309	-38.8363	7.75309	-30.6146	7.75309	-22.9092
											7.77309	-42.876	7.77309	-34.95	7.77309	-40.9824	7.77309	-34.4514	7.77309	-7.37591
											7.79309	-45.0248	7.79309	-44.4759	7.79309	-43.227	7.79309	-29.9544	7.79309	-13.1998
											7.81309	-45.5703	7.81309	-41.8245	7.81309	-36.0906	7.81309	-31.5755	7.81309	-29.9427
											7.83309	-48.8368	7.83309	-41.1093	7.83309	-40.6814	7.83309	-23.3418	7.83309	-23.8988
											7.85309	-39.366	7.85309	-42.7274	7.85309	-44.0984	7.85309	-33.5269	7.85309	-18.9572
											7.87309	-43.3225	7.87309	-41.9475	7.87309	-37.7825	7.87309	-30.9794	7.87309	-10.4098
											7.89309	-48.3485	7.89309	-39.8023	7.89309	-41.3119	7.89309	-27.4649	7.89309	-24.8692
											7.91309	-35.0272	7.91309	-44.2441	7.91309	-38.2259	7.91309	-22.1451	7.91309	-23.0653
											7.93309	-47.5767	7.93309	-43.023	7.93309	-47.9254	7.93309	-31.898	7.93309	-16.5123
											7.95309	-44.5827	7.95309	-41.5256	7.95309	-45.8672	7.95309	-33.4814	7.95309	-17.5483
											7.97309	-49.354	7.97309	-40.2782	7.97309	-30.5589	7.97309	-34.4411	7.97309	-23.5555
											7.99309	-49.643	7.99309	-49.0943	7.99309	-49.4195	7.99309	-35.6109	7.99309	-18.6695
											8.01309	-48.1755	8.01309	-41.4761	8.01309	-37.2989	8.01309	-31.6693	8.01309	-9.60917
											8.03309	-49.556	8.03309	-36.5592	8.03309	-43.4812	8.03309	-26.0545	8.03309	-10.8806
											8.05309	-42.7713	8.05309	-40.1478	8.05309	-42.1786	8.05309	-23.801	8.05309	-28.072
											8.07309	-44.2493	8.07309	-34.2595	8.07309	-41.1049	8.07309	-28.6743	8.07309	-24.2315
											8.09309	-43.0277	8.09309	-44.3598	8.09309	-41.5775	8.09309	-36.3916	8.09309	-16.5185
											8.11309	-46.4223	8.11309	-34.5494	8.11309	-28.4179	8.11309	-32.4171	8.11309	-21.5465
											8.13309	-48.2433	8.13309	-45.4941	8.13309	-33.9255	8.13309	-23.2611	8.13309	-14.025
											8.15309	-40.0845	8.15309	-37.5765	8.15309	-40.5397	8.15309	-25.3923	8.15309	-13.7447
											8.17309	-48.5643	8.17309	-42.4838	8.17309	-46.3696	8.17309	-22.5445	8.17309	-19.1543
											8.19309	-45.2962	8.19309	-39.2226	8.19309	-39.0119	8.19309	-29.5596	8.19309	-19.2565
											8.21309	-41.0898	8.21309	-40.2174	8.21309	-35.6236	8.21309	-31.6891	8.21309	-24.3945
											8.23309	-49.6655	8.23309	-37.8456	8.23309	-40.1646	8.23309	-34.4258	8.23309	-9.96933
											8.25309	-41.9405	8.25309	-44.9269	8.25309	-45.9871	8.25309	-34.0037	8.25309	-22.6295
											8.27309	-44.9588	8.27309	-41.1715	8.27309	-42.717	8.27309	-26.534	8.27309	-11.7027
											8.29309	-42.0682	8.29309	-36.5234	8.29309	-44.3071	8.29309	-27.507	8.29309	-14.1817
											8.31309	-51.0288	8.31309	-43.984	8.31309	-38.2621	8.31309	-36.8606	8.31309	-14.7108
											8.3331	-48.13	8.3331	-47.4884	8.3331	-43.917	8.3331	-32.7606	8.3331	-15.6293
											8.3531	-49.9915	8.3531	-43.1556	8.3531	-47.5965	8.3531	-30.9406	8.3531	-22.0068
											8.3731	-52.6355	8.3731	-43.8129	8.3731	-44.4085	8.3731	-33.412	8.3731	-21.7288
											8.3931	-48.0587	8.3931	-38.6988	8.3931	-42.8297	8.3931	-39.407	8.3931	-20.7667
											8.4131	-45.0493	8.4131	-43.1849	8.4131	-48.3043	8.4131	-23.7009	8.4131	-24.6802
											8.4331	-50.296	8.4331	-42.2431	8.4331	-44.588	8.4331	-33.0837	8.4331	-25.4288
											8.4531	-50.264	8.4531	-34.3743	8.4531	-40.8284	8.4531	-34.3441	8.4531	-19.777
											8.4731	-51.2925	8.4731	-33.2698	8.4731	-43.5966	8.4731	-27.344	8.4731	-24.7392
											8.4931	-39.9635	8.4931	-38.0124	8.4931	-40.0439	8.4931	-26.594	8.4931	-17.8725
											8.5131	-41.4168	8.5131	-38.4947	8.5131	-44.3918	8.5131	-28.934	8.5131	-22.1967
											8.5331	-42.613	8.5331	-46.0695	8.5331	-41.9816	8.5331	-30.6043	8.5331	-12.107
											8.5531	-44.432	8.5531	-43.0887	8.5531	-46.214	8.5531	-33.5877	8.5531	-10.707
											8.5731	-50.4935	8.5731	-39.993	8.5731	-43.2873	8.5731	-40.6833	8.5731	-11.824
											8.5931	-50.9005	8.5931	-44.2553	8.5931	-34.2266	8.5931	-34.4255	8.5931	-24.383
											8.6131	-39.9638	8.6131	-38.2178	8.6131	-39.3816	8.6131	-42.0496	8.6131	-21.7997
											8.6331	-46.398	8.6331	-36.0038	8.6331	-37.7653	8.6331	-33.7401	8.6331	-15.3563
											8.6531	-51.0033	8.6531	-40.3834	8.6531	-40.6897	8.6531	-31.3075	8.6531	-14.142
											8.6731	-44.6673	8.6731	-38.6965	8.6731	-45.4614	8.6731	-34.5358	8.6731	-22.2075
											8.6931	-41.299	8.6931	-36.0765	8.6931	-49.1979	8.6931	-30.1818	8.6931	-24.3858
											8.7131	-50.8215	8.7131	-41.3331	8.7131	-40.7189	8.7131	-36.0601	8.7131	-22.1172
											8.7331	-45.0828	8.7331	-42.3532	8.7331	-38.758	8.7331	-34.9258	8.7331	-21.2878
											8.7531	-46.2657	8.7531	-47.465	8.7531	-39.9632	8.7531	-27.2728	8.7531	-19.4907
											8.77311	-45.3705	8.77311	-48.5711	8.77311	-42.5007	8.77311	-31.1958	8.77311	-20.1972
											8.79311	-50.2812	8.79311	-46.4911	8.79311	-44.9523	8.79311	-36.1894	8.79311	-22.937
											8.81311	-43.1153	8.81311	-48.3116	8.81311	-43.013	8.81311	-27.3251	8.81311	-14.562
											8.83311	-45.6868	8.83311	-41.6915	8.83311	-40.1013	8.83311	-29.8465	8.83311	-24.5252
											8.85311	-41.5615	8.85311	-44.785	8.85311	-37.2406	8.85311	-24.7861	8.85311	-17.248
											8.87311	-47.5222	8.87311	-37.8005	8.87311	-39.2809	8.87311	-32.3745	8.87311	-29.7207
											8.89311	-41.8535	8.89311	-42.5639	8.89311	-33.4082	8.89311	-30.7291	8.89311	-22.1925
											8.91311	-41.619	8.91311	-39.1384	8.91311	-39.1964	8.91311	-34.7124	8.91311	-20.995
											8.93311	-46.0128	8.93311	-41.3814	8.93311	-45.6282	8.93311	-38.9804	8.93311	-22.2667
											8.95311	-52.9695	8.95311	-49.8092	8.95311	-46.7218	8.95311	-34.093	8.95311	-17.5967
											8.97311	-42.8805	8.97311	-44.6423	8.97311	-43.203	8.97311	-36.8916	8.97311	-20.6735
											8.99311	-42.6602	8.99311	-42.2006	8.99311	-45.6746	8.99311	-26.1094	8.99311	-17.115
											9.01311	-41.6288	9.01311	-48.9234	9.01311	-32.1501	9.01311	-29.1927	9.01311	-17.6327
											9.03311	-45.3387	9.03311	-36.251	9.03311	-36.1515	9.03311	-26.5552	9.03311	-22.1653
											9.05311	-51.9637	9.05311	-41.6328	9.05311	-35.6854	9.05311	-30.5245	9.05311	-23.4197
											9.07311	-46.7185	9.07311	-44.7936	9.07311	-40.8355	9.07311	-27.8871	9.07311	-18.7202
											9.09311	-43.9495	9.09311	-35.8801	9.09311	-43.1499	9.09311	-27.1919	9.09311	-24.5045
											9.11311	-47.2672	9.11311	-44.0695	9.11311	-40.8825	9.11311	-36.328	9.11311	-11.1677
											9.13311	-51.3035	9.13311	-39.8137	9.13311	-40.1283	9.13311	-27.2335	9.13311	-16.7872
											9.15311	-33.7952	9.15311	-42.5832	9.15311	-37.6735	9.15311	-31.2939	9.15311	-17.6667
											9.17311	-48.5085	9.17311	-35.1483	9.17311	-42.1436	9.17311	-30.805	9.17311	-21.4992
											9.19311	-48.235	9.19311	-40.2673	9.19311	-41.3154	9.19311	-36.565	9.19311	-23.3987
											9.21312	-50.8035	9.21312	-45.6624	9.21312	-43.8559	9.21312	-30.7646	9.21312	-17.4695
											9.23312	-46.0787	9.23312	-36.8314	9.23312	-35.5807	9.23312	-38.0609	9.23312	-24.2982
											9.25312	-48.1797	9.25312	-48.0521	9.25312	-40.3764	9.25312	-32.7509	9.25312	-5.94428
											9.27312	-49.7437	9.27312	-42.0174	9.27312	-41.1999	9.27312	-26.2006	9.27312	-29.1588
											9.29312	-40.857	9.29312	-36.0766	9.29312	-47.5644	9.29312	-32.9755	9.29312	-18.1282
											9.31312	-44.753	9.31312	-43.6127	9.31312	-44.4498	9.31312	-33.6209	9.31312	-23.2822
											9.33312	-47.09	9.33312	-41.4166	9.33312	-37.6459	9.33312	-33.3784	9.33312	-4.71977
											9.35312	-46.422	9.35312	-38.2224	9.35312	-39.9227	9.35312	-32.1109	9.35312	-16.3091
											9.37312	-49.3615	9.37312	-39.048	9.37312	-38.4505	9.37312	-27.3867	9.37312	-14.3997
											9.39312	-45.3465	9.39312	-48.0076	9.39312	-44.508	9.39312	-30.6122	9.39312	-14.8501
											9.41312	-42.5095	9.41312	-35.3644	9.41312	-30.552	9.41312	-28.5719	9.41312	-26.9528
											9.43312	-50.0215	9.43312	-50.8453	9.43312	-33.7566	9.43312	-27.5759	9.43312	-25.5992
											9.45312	-41.051	9.45312	-41.8686	9.45312	-46.5269	9.45312	-30.3734	9.45312	-16.7427
											9.47312	-44.6583	9.47312	-51.3588	9.47312	-39.8033	9.47312	-31.811	9.47312	-17.7834
											9.49312	-46.3135	9.49312	-41.3906	9.49312	-47.1001	9.49312	-35.1359	9.49312	-18.5747
											9.51312	-42.3207	9.51312	-46.5595	9.51312	-38.092	9.51312	-24.2704	9.51312	-19.5414
											9.53312	-41.3528	9.53312	-45.7758	9.53312	-38.9476	9.53312	-26.1655	9.53312	-13.6835
											9.55312	-49.5512	9.55312	-51.5904	9.55312	-43.3159	9.55312	-33.9913	9.55312	-20.9022
											9.57312	-46.3002	9.57312	-49.3346	9.57312	-32.7792	9.57312	-23.365	9.57312	-19.1747
											9.59312	-42.7117	9.59312	-40.4306	9.59312	-40.5074	9.59312	-42.6176	9.59312	-22.5638
											9.61312	-52.2585	9.61312	-42.6206	9.61312	-34.7841	9.61312	-31.7959	9.61312	-14.6627
											9.63312	-46.246	9.63312	-45.5106	9.63312	-48.2801	9.63312	-29.2991	9.63312	-18.3062
											9.65313	-42.2415	9.65313	-40.1328	9.65313	-40.7751	9.65313	-33.7755	9.65313	-16.245
											9.67313	-51.1172	9.67313	-41.3383	9.67313	-43.5226	9.67313	-27.1386	9.67313	-21.2465
											9.69313	-41.733	9.69313	-48.6266	9.69313	-41.5759	9.69313	-33.6521	9.69313	-18.0672
											9.71313	-42.022	9.71313	-49.2031	9.71313	-40.653	9.71313	-34.7399	9.71313	-19.7028
											9.73313	-52.104	9.73313	-42.0968	9.73313	-40.208	9.73313	-36.5379	9.73313	-25.2913
											9.75313	-46.7707	9.75313	-45.1321	9.75313	-33.1359	9.75313	-34.2835	9.75313	-19.3533
											9.77313	-46.1412	9.77313	-48.3416	9.77313	-44.5011	9.77313	-25.4395	9.77313	-19.8918
											9.79313	-41.9765	9.79313	-30.8247	9.79313	-41.3666	9.79313	-40.604	9.79313	-22.3772
											9.81313	-41.058	9.81313	-41.4894	9.81313	-41.8869	9.81313	-37.1859	9.81313	-10.7573
											9.83313	-45.9145	9.83313	-47.1883	9.83313	-47.8624	9.83313	-25.7991	9.83313	-19.4773
											9.85313	-41.5025	9.85313	-42.2249	9.85313	-45.5706	9.85313	-30.3241	9.85313	-22.976
											9.87313	-40.6833	9.87313	-42.3061	9.87313	-41.2762	9.87313	-36.1487	9.87313	-19.4632
											9.89313	-45.9933	9.89313	-40.9571	9.89313	-48.297	9.89313	-27.4796	9.89313	-26.3837
											9.91313	-48.2235	9.91313	-43.6101	9.91313	-36.5815	9.91313	-34.0099	9.91313	-24.8625
											9.93313	-48.1707	9.93313	-45.2919	9.93313	-42.4541	9.93313	-37.0889	9.93313	-18.7312
											9.95313	-45.749	9.95313	-39.2398	9.95313	-39.5452	9.95313	-32.3756	9.95313	-27.69
											9.97313	-41.5437	9.97313	-50.658	9.97313	-41.817	9.97313	-31.804	9.97313	-19.5105
											9.99313	-48.8672	9.99313	-35.5063	9.99313	-42.3635	9.99313	-23.5665	9.99313	-20.3188
											10.0131	-49.3688	10.0131	-40.023	10.0131	-40.7344	10.0131	-36.0324	10.0131	-18.9332
											10.0331	-42.8328	10.0331	-39.3998	10.0331	-38.9349	10.0331	-30.1589	10.0331	-14.2392
											10.0531	-51.0422	10.0531	-45.4881	10.0531	-44.4769	10.0531	-26.1123	10.0531	-16.0322
											10.0731	-45.439	10.0731	-46.8871	10.0731	-40.094	10.0731	-28.2826	10.0731	-15.1048
											10.0931	-49.0892	10.0931	-38.9219	10.0931	-38.5779	10.0931	-33.8702	10.0931	-18.3932
											10.1131	-44.2245	10.1131	-40.101	10.1131	-46.3952	10.1131	-33.8559	10.1131	-15.8427
											10.1331	-50.5772	10.1331	-32.8726	10.1331	-41.6195	10.1331	-31.1221	10.1331	-15.3335
											10.1531	-43.056	10.1531	-39.2744	10.1531	-39.1061	10.1531	-30.6944	10.1531	-15.643
											10.1731	-40.4322	10.1731	-35.9746	10.1731	-34.8979	10.1731	-24.5442	10.1731	-16.1328
											10.1931	-46.1925	10.1931	-38.0504	10.1931	-40.2981	10.1931	-25.0916	10.1931	-18.5615
											10.2131	-47.1972	10.2131	-43.4638	10.2131	-43.7998	10.2131	-27.0654	10.2131	-20.1685
											10.2331	-46.304	10.2331	-41.2445	10.2331	-40.7621	10.2331	-25.9623	10.2331	-22.3893
											10.2531	-44.7162	10.2531	-41.2516	10.2531	-37.4453	10.2531	-26.9823	10.2531	-17.4652
											10.2731	-41.8558	10.2731	-46.2376	10.2731	-40.4457	10.2731	-29.7144	10.2731	-24.4028
											10.2931	-47.0078	10.2931	-41.5029	10.2931	-41.6504	10.2931	-33.896	10.2931	-20.9985
											10.3131	-55.4218	10.3131	-35.4862	10.3131	-46.8365	10.3131	-25.7965	10.3131	-21.3552
											10.3331	-44.7238	10.3331	-50.0465	10.3331	-36.3039	10.3331	-36.496	10.3331	-12.03
											10.3531	-42.834	10.3531	-31.7403	10.3531	-46.4528	10.3531	-34.1306	10.3531	-11.986
											10.3731	-46.7672	10.3731	-39.9397	10.3731	-38.1151	10.3731	-30.5784	10.3731	-18.474
											10.3931	-51.6472	10.3931	-39.2017	10.3931	-38.6681	10.3931	-29.818	10.3931	-18.325
											10.4131	-39.8507	10.4131	-48.129	10.4131	-44.3235	10.4131	-31.2687	10.4131	-9.3282
											10.4331	-49.1155	10.4331	-44.531	10.4331	-35.9554	10.4331	-30.0888	10.4331	-23.8843
											10.4531	-51.9423	10.4531	-39.2021	10.4531	-38.5712	10.4531	-35.0445	10.4531	-10.347
											10.4731	-48.3245	10.4731	-42.8649	10.4731	-40.4619	10.4731	-40.3963	10.4731	-17.7567
											10.4931	-51.295	10.4931	-49.2853	10.4931	-38.0087	10.4931	-37.3809	10.4931	-9.55783
											10.5132	-47.0605	10.5132	-39.9437	10.5132	-41.057	10.5132	-27.4041	10.5132	-21.2547
											10.5332	-43.0285	10.5332	-35.8053	10.5332	-41.8372	10.5332	-30.4661	10.5332	-23.9502
											10.5532	-40.2125	10.5532	-49.1975	10.5532	-44.2006	10.5532	-33.0472	10.5532	-18.8062
											10.5732	-45.6353	10.5732	-46.7074	10.5732	-49.5953	10.5732	-32.2542	10.5732	-15.5263
											10.5932	-50.5303	10.5932	-40.9574	10.5932	-39.3176	10.5932	-29.047	10.5932	-20.7204
											10.6132	-44.7525	10.6132	-45.196	10.6132	-44.2715	10.6132	-25.0935	10.6132	-14.8293
											10.6332	-52.1875	10.6332	-47.0479	10.6332	-44.7089	10.6332	-30.8516	10.6332	-12.7777
											10.6532	-49.856	10.6532	-41.2054	10.6532	-41.9789	10.6532	-35.6262	10.6532	-16.6027
											10.6732	-44.3025	10.6732	-46.4646	10.6732	-44.0194	10.6732	-40.2101	10.6732	-21.594
											10.6932	-36.5335	10.6932	-46.0654	10.6932	-45.9235	10.6932	-36.4921	10.6932	-24.4187
											10.7132	-48.7613	10.7132	-40.2276	10.7132	-42.6276	10.7132	-33.8024	10.7132	-15.2169
											10.7332	-54.9918	10.7332	-36.9985	10.7332	-43.9916	10.7332	-37.6625	10.7332	-17.3089
											10.7532	-50.902	10.7532	-49.0845	10.7532	-49.1881	10.7532	-27.0061	10.7532	-19.7578
											10.7732	-53.5847	10.7732	-44.2129	10.7732	-46.1806	10.7732	-38.672	10.7732	-20.6859
											10.7932	-50.0148	10.7932	-37.7828	10.7932	-40.5719	10.7932	-29.7823	10.7932	-15.2603
											10.8132	-43.8585	10.8132	-40.7569	10.8132	-44.0634	10.8132	-29.9039	10.8132	-24.6097
											10.8332	-41.226	10.8332	-45.118	10.8332	-43.5065	10.8332	-25.208	10.8332	-16.8898
											10.8532	-49.2497	10.8532	-36.5609	10.8532	-45.8626	10.8532	-34.0469	10.8532	-9.88417
											10.8732	-45.598	10.8732	-32.5494	10.8732	-48.377	10.8732	-31.0431	10.8732	-28.4983
											10.8932	-46.9642	10.8932	-43.0619	10.8932	-43.3575	10.8932	-34.5943	10.8932	-20.632
											10.9131	-47.4915	10.9131	-49.1375	10.9131	-49.2018	10.9131	-26.9168	10.9131	-17.1325
											10.9332	-45.8765	10.9332	-43.4089	10.9332	-49.0225	10.9332	-28.3885	10.9332	-15.4707
											10.9532	-48.3813	10.9532	-43.1654	10.9532	-47.5823	10.9532	-29.0873	10.9532	-13.5073
											10.9732	-47.7963	10.9732	-41.612	10.9732	-40.9031	10.9732	-36.3559	10.9732	-22.238
											10.9932	-47.49	10.9932	-38.9017	10.9932	-37.8224	10.9932	-21.122	10.9932	-19.0347
											11.0132	-41.2993	11.0132	-43.8128	11.0132	-44.507	11.0132	-27.3712	11.0132	-16.3779
											11.0432	-43.0168	11.0432	-46.4668	11.0432	-39.42	11.0432	-29.3368	11.0432	-14.3478
											11.0832	-44.087	11.0832	-43.1214	11.0832	-42.173	11.0832	-36.6895	11.0832	-16.5788
											11.1232	-54.1043	11.1232	-44.7088	11.1232	-44.2191	11.1232	-27.694	11.1232	-24.1577
											11.1632	-43.4565	11.1632	-44.4393	11.1632	-43.3006	11.1632	-32.3626	11.1632	-22.2302
											11.2032	-47.4385	11.2032	-34.8682	11.2032	-45.1955	11.2032	-30.1189	11.2032	-24.3238
											11.2432	-48.1017	11.2432	-47.4316	11.2432	-44.05	11.2432	-33.1319	11.2432	-14.864
											11.2832	-46.0403	11.2832	-45.6855	11.2832	-42.7089	11.2832	-32.3664	11.2832	-23.0138
											11.3232	-46.0658	11.3232	-41.0033	11.3232	-45.2126	11.3232	-33.3221	11.3232	-17.9733
											11.3632	-44.1855	11.3632	-38.994	11.3632	-42.1641	11.3632	-32.2295	11.3632	-17.5157
											11.4032	-46.3065	11.4032	-41.4183	11.4032	-43.4605	11.4032	-29.2511	11.4032	-13.076
											11.4432	-47.1753	11.4432	-44.5497	11.4432	-38.4289	11.4432	-36.2948	11.4432	-13.7548
											11.4832	-49.5097	11.4832	-48.4171	11.4832	-48.5776	11.4832	-34.997	11.4832	-12.3258
											11.5232	-41.5782	11.5232	-49.3774	11.5232	-46.9184	11.5232	-32.9667	11.5232	-18.5127
											11.5632	-48.345	11.5632	-38.602	11.5632	-44.016	11.5632	-32.5935	11.5632	-22.689
											11.6032	-43.543	11.6032	-40.2204	11.6032	-41.6591	11.6032	-29.575	11.6032	-15.3447
											11.6432	-50.1485	11.6432	-43.8892	11.6432	-37.1591	11.6432	-34.3951	11.6432	-21.6793
											11.6832	-46.9227	11.6832	-44.361	11.6832	-43.1579	11.6832	-31.4645	11.6832	-18.6387
											11.7232	-42.579	11.7232	-42.7856	11.7232	-43.4284	11.7232	-38.165	11.7232	-17.695
											11.7632	-45.7295	11.7632	-42.1828	11.7632	-44.0941	11.7632	-34.4075	11.7632	-28.9755
											11.8032	-47.8435	11.8032	-42.6878	11.8032	-44.6679	11.8032	-33.4579	11.8032	-23.1362
											11.8432	-48.781	11.8432	-37.5709	11.8432	-43.5733	11.8432	-35.6659	11.8432	-18.9993
											11.8832	-42.1502	11.8832	-41.783	11.8832	-48.6641	11.8832	-33.6006	11.8832	-19.2063
											11.9232	-46.7452	11.9232	-38.8495	11.9232	-42.4723	11.9232	-34.8003	11.9232	-18.854
											11.9632	-45.2512	11.9632	-40.7694	11.9632	-45.33	11.9632	-33.1112	11.9632	-13.9909
											12.0032	-45.5363	12.0032	-41.4694	12.0032	-51.5637	12.0032	-36.5849	12.0032	-22.9758
											12.0432	-46.9855	12.0432	-47.5956	12.0432	-42.6701	12.0432	-40.9609	12.0432	-20.4192
											12.0832	-49.3667	12.0832	-43.6654	12.0832	-44.2612	12.0832	-35.2034	12.0832	-22.1372
											12.1232	-51.896	12.1232	-42.9556	12.1232	-37.2303	12.1232	-29.3352	12.1232	-17.9218
											12.1632	-44.0175	12.1632	-43.3546	12.1632	-37.7401	12.1632	-30.3929	12.1632	-16.7317
											12.2032	-46.7355	12.2032	-40.048	12.2032	-45.5755	12.2032	-30.3751	12.2032	-23.7592
											12.2432	-50.7	12.2432	-39.086	12.2432	-46.5856	12.2432	-33.0566	12.2432	-27.2437
											12.2832	-45.3462	12.2832	-44.7583	12.2832	-48.2979	12.2832	-36.4921	12.2832	-23.0195
											12.3232	-45.4398	12.3232	-42.8858	12.3232	-42.961	12.3232	-36.4098	12.3232	-14.8777
											12.3632	-47.5033	12.3632	-42.0726	12.3632	-38.6437	12.3632	-30.5199	12.3632	-17.3447
											12.4032	-49.7225	12.4032	-42.66	12.4032	-45.4068	12.4032	-30.592	12.4032	-18.5682
											12.4432	-47.376	12.4432	-45.958	12.4432	-42.3537	12.4432	-36.4346	12.4432	-22.5163
											12.4832	-40.8862	12.4832	-43.4076	12.4832	-40.0531	12.4832	-34.176	12.4832	-24.9648
											12.5232	-42.1885	12.5232	-43.544	12.5232	-45.6766	12.5232	-33.759	12.5232	-21.5222
											12.5632	-51.34	12.5632	-41.5385	12.5632	-44.9261	12.5632	-34.4575	12.5632	-21.0518
											12.6032	-42.721	12.6032	-41.6485	12.6032	-43.4483	12.6032	-32.8574	12.6032	-17.9708
											12.6432	-44.9457	12.6432	-41.6621	12.6432	-38.4895	12.6432	-27.8001	12.6432	-20.8292
											12.6832	-45.3542	12.6832	-48.9794	12.6832	-42.5305	12.6832	-33.2531	12.6832	-16.2473
											12.7232	-50.9188	12.7232	-42.9652	12.7232	-38.95	12.7232	-38.6216	12.7232	-17.5005
											12.7632	-43.2375	12.7632	-44.7163	12.7632	-43.9915	12.7632	-32.8969	12.7632	-18.7455
											12.8032	-47.6857	12.8032	-43.2609	12.8032	-44.1816	12.8032	-28.0749	12.8032	-24.964
											12.8432	-46.4273	12.8432	-43.839	12.8432	-44.0891	12.8432	-38.9948	12.8432	-23.0898
											12.8832	-48.0435	12.8832	-41.4256	12.8832	-38.0599	12.8832	-33.9348	12.8832	-21.643
											12.9232	-43.6872	12.9232	-44.2376	12.9232	-42.9786	12.9232	-31.7257	12.9232	-11.7786
											12.9632	-45.2605	12.9632	-41.3144	12.9632	-40.5197	12.9632	-30.6556	12.9632	-24.0317
											13.0032	-43.686	13.0032	-43.3856	13.0032	-45.787	13.0032	-32.307	13.0032	-19.7263
											13.0432	-46.6075	13.0432	-44.1187	13.0432	-35.335	13.0432	-37.0836	13.0432	-15.0887
											13.0832	-48.0473	13.0832	-39.7154	13.0832	-37.1024	13.0832	-31.2747	13.0832	-22.772
											13.1232	-44.5785	13.1232	-44.853	13.1232	-41.5002	13.1232	-33.758	13.1232	-18.7347
											13.1632	-40.7512	13.1632	-47.6865	13.1632	-44.937	13.1632	-31.9179	13.1632	-22.899
											13.2032	-48.542	13.2032	-45.7374	13.2032	-39.8715	13.2032	-33.229	13.2032	-16.6257
											13.2432	-45.244	13.2432	-43.3957	13.2432	-37.9688	13.2432	-29.8496	13.2432	-27.2693
											13.2832	-47.501	13.2832	-40.082	13.2832	-41.3054	13.2832	-34.9291	13.2832	-16.2893
											13.3232	-46.7583	13.3232	-39.686	13.3232	-39.6099	13.3232	-35.6195	13.3232	-20.0443
											13.3632	-48.613	13.3632	-42.2129	13.3632	-45.5191	13.3632	-28.8461	13.3632	-18.4947
											13.4032	-50.032	13.4032	-45.7323	13.4032	-39.5836	13.4032	-34.7585	13.4032	-20.2975
											13.4432	-52.6423	13.4432	-45.5237	13.4432	-47.5795	13.4432	-32.7901	13.4432	-25.4487
											13.4832	-51.7377	13.4832	-43.6972	13.4832	-40.8446	13.4832	-35.3867	13.4832	-15.61
											13.5232	-49.2148	13.5232	-39.6746	13.5232	-42.897	13.5232	-37.1762	13.5232	-20.6043
											13.5632	-47.177	13.5632	-43.2308	13.5632	-40.1475	13.5632	-34.6718	13.5632	-14.732
											13.6032	-51.7018	13.6032	-47.6094	13.6032	-50.3556	13.6032	-27.6346	13.6032	-19.588
											13.6432	-49.7563	13.6432	-42.4794	13.6432	-40.1569	13.6432	-37.301	13.6432	-21.7447
											13.6832	-51.4035	13.6832	-47.877	13.6832	-45.7686	13.6832	-38.6426	13.6832	-20.7423
											13.7232	-46.984	13.7232	-42.58	13.7232	-47.3937	13.7232	-31.9173	13.7232	-19.1807
											13.7632	-50.8633	13.7632	-45.6508	13.7632	-40.9705	13.7632	-33.4093	13.7632	-20.4392
											13.8032	-43.0645	13.8032	-45.9682	13.8032	-45.3903	13.8032	-30.5876	13.8032	-22.053
											13.8432	-47.6248	13.8432	-46.6425	13.8432	-40.51	13.8432	-31.576	13.8432	-16.8513
											13.8832	-49.7882	13.8832	-45.7741	13.8832	-45.9127	13.8832	-38.8321	13.8832	-20.2813
											13.9232	-42.4133	13.9232	-43.6331	13.9232	-42.9322	13.9232	-37.7085	13.9232	-22.4622
											13.9632	-51.1795	13.9632	-43.0751	13.9632	-38.5576	13.9632	-37.4078	13.9632	-17.8875
											14.0032	-46.743	14.0032	-39.4989	14.0032	-42.2547	14.0032	-34.8895	14.0032	-15.9458
											14.0432	-44.2653	14.0432	-43.0134	14.0432	-36.7629	14.0432	-33.3252	14.0432	-16.421
											14.0832	-51.2943	14.0832	-45.6204	14.0832	-47.2816	14.0832	-29.7561	14.0832	-20.2735
											14.1232	-44.3308	14.1232	-38.6657	14.1232	-42.5305	14.1232	-32.38	14.1232	-22.9983
											14.1631	-49.2085	14.1631	-45.3181	14.1631	-41.7278	14.1631	-29.9646	14.1631	-18.9098
											14.2032	-47.7208	14.2032	-46.5286	14.2032	-41.2578	14.2032	-33.3336	14.2032	-20.7115
											14.2431	-49.0835	14.2431	-45.1403	14.2431	-49.9496	14.2431	-31.6646	14.2431	-17.1673
											14.2832	-45.798	14.2832	-44.6641	14.2832	-40.7145	14.2832	-30.8004	14.2832	-20.7447
											14.3232	-43.3768	14.3232	-38.9684	14.3232	-42.5621	14.3232	-37.846	14.3232	-17.8962
											14.3632	-51.8447	14.3632	-42.1119	14.3632	-42.9211	14.3632	-33.147	14.3632	-14.9757
											14.4032	-49.4792	14.4032	-45.0505	14.4032	-46.0957	14.4032	-33.7459	14.4032	-22.4987
											14.4432	-51.102	14.4432	-44.6133	14.4432	-46.2114	14.4432	-28.5424	14.4432	-16.3067
											14.4832	-50.51	14.4832	-43.6338	14.4832	-43.1191	14.4832	-31.6799	14.4832	-24.7907
											14.5232	-48.0248	14.5232	-41.5219	14.5232	-44.1873	14.5232	-30.6866	14.5232	-18.3367
											14.5632	-48.9365	14.5632	-44.3589	14.5632	-52.3672	14.5632	-38.441	14.5632	-18.021
											14.6032	-42.5633	14.6032	-39.8676	14.6032	-45.826	14.6032	-34.9082	14.6032	-19.2117
											14.6432	-50.639	14.6432	-46.7676	14.6432	-44.9316	14.6432	-33.2805	14.6432	-20.9362
											14.6832	-47.9742	14.6832	-39.7608	14.6832	-33.0695	14.6832	-38.3486	14.6832	-20.4903
											14.7232	-48.8498	14.7232	-43.797	14.7232	-46.8206	14.7232	-28.6887	14.7232	-23.3227
											14.7632	-48.0025	14.7632	-45.5364	14.7632	-40.1388	14.7632	-32.2553	14.7632	-16.1628
											14.8032	-45.327	14.8032	-39.4096	14.8032	-48.0241	14.8032	-34.665	14.8032	-21.9615
											14.8432	-50.6947	14.8432	-45.0764	14.8432	-48.535	14.8432	-36.0595	14.8432	-15.564
											14.8832	-45.0587	14.8832	-41.0349	14.8832	-47.5063	14.8832	-33.7815	14.8832	-21.2685
											14.9232	-44.8125	14.9232	-42.9875	14.9232	-43.2249	14.9232	-31.8331	14.9232	-22.5775
											14.9632	-48.1645	14.9632	-46.6349	14.9632	-43.1516	14.9632	-38.4991	14.9632	-16.2118
											15.0032	-48.5615	15.0032	-45.7043	15.0032	-45.6541	15.0032	-36.3175	15.0032	-19.4232
											15.0432	-51.599	15.0432	-44.7044	15.0432	-42.8849	15.0432	-32.5006	15.0432	-22.1623
											15.0832	-49.0062	15.0832	-48.4016	15.0832	-46.5901	15.0832	-32.112	15.0832	-24.3243
											15.1232	-49.2915	15.1232	-50.104	15.1232	-44.2571	15.1232	-31.9533	15.1232	-20.8955
											15.1631	-48.1955	15.1631	-47.666	15.1631	-42.0924	15.1631	-35.4996	15.1631	-19.1068
											15.2032	-46.4447	15.2032	-48.0806	15.2032	-45.8828	15.2032	-38.3781	15.2032	-17.5957
											15.2431	-43.361	15.2431	-48.4084	15.2431	-42.5799	15.2431	-35.1101	15.2431	-20.1247
											15.2832	-48.6485	15.2832	-45.0351	15.2832	-47.165	15.2832	-31.601	15.2832	-21.9348
											15.3232	-48.5667	15.3232	-39.896	15.3232	-42.0319	15.3232	-34.4476	15.3232	-20.213
											15.3632	-50.2537	15.3632	-44.4947	15.3632	-45.4007	15.3632	-34.6274	15.3632	-20.0362
											15.4032	-44.7837	15.4032	-39.8349	15.4032	-43.83	15.4032	-32.213	15.4032	-12.995
											15.4432	-44.7563	15.4432	-47.1354	15.4432	-48.133	15.4432	-30.7863	15.4432	-22.609
											15.4832	-44.1487	15.4832	-52.2495	15.4832	-49.527	15.4832	-35.0528	15.4832	-26.57
											15.5232	-46.6033	15.5232	-49.5132	15.5232	-46.5961	15.5232	-39.4472	15.5232	-20.5355
											15.5632	-52.2383	15.5632	-42.4815	15.5632	-44.5161	15.5632	-31.6076	15.5632	-22.0305
											15.6032	-49.309	15.6032	-45.9906	15.6032	-39.7773	15.6032	-29.9881	15.6032	-17.106
											15.6432	-49.0393	15.6432	-44.5604	15.6432	-46.3157	15.6432	-34.0955	15.6432	-20.8657
											15.6832	-52.852	15.6832	-38.6276	15.6832	-44.1325	15.6832	-31.012	15.6832	-27.3193
											15.7232	-47.8635	15.7232	-40.9663	15.7232	-41.6516	15.7232	-37.1129	15.7232	-20.3035
											15.7632	-49.3347	15.7632	-41.7184	15.7632	-46.4062	15.7632	-32.0314	15.7632	-21.9952
											15.8032	-42.084	15.8032	-49.6407	15.8032	-45.1154	15.8032	-37.1376	15.8032	-19.6895
											15.8432	-49.1007	15.8432	-47.3774	15.8432	-50.4414	15.8432	-37.4827	15.8432	-23.189
											15.8832	-48.3897	15.8832	-42.4035	15.8832	-41.5404	15.8832	-32.9704	15.8832	-19.512
											15.9232	-44.92	15.9232	-46.3396	15.9232	-44.0499	15.9232	-37.3181	15.9232	-16.737
											15.9632	-49.656	15.9632	-43.4396	15.9632	-43.7584	15.9632	-31.2551	15.9632	-22.1577
											16.0032	-54.8185	16.0032	-45.8723	16.0032	-42.6317	16.0032	-37.9425	16.0032	-21.4163
											16.0432	-48.48	16.0432	-48.873	16.0432	-48.3445	16.0432	-38.5192	16.0432	-20.358
											16.0831	-49.7908	16.0831	-43.5166	16.0831	-47.578	16.0831	-24.7109	16.0831	-25.7298
											16.1232	-43.875	16.1232	-47.6816	16.1232	-43.3614	16.1232	-27.4766	16.1232	-12.9126
											16.1632	-43.3655	16.1632	-43.6479	16.1632	-45.1021	16.1632	-35.5733	16.1632	-21.6383
											16.2032	-46.1565	16.2032	-34.5305	16.2032	-45.5772	16.2032	-31.5962	16.2032	-21.5313
											16.2432	-46.497	16.2432	-44.3639	16.2432	-44.5614	16.2432	-34.3758	16.2432	-19.0968
											16.2832	-43.096	16.2832	-41.8839	16.2832	-42.4025	16.2832	-35.7342	16.2832	-16.5737
											16.3232	-42.2867	16.3232	-42.3359	16.3232	-44.1286	16.3232	-39.6896	16.3232	-15.849
											16.3632	-43.0177	16.3632	-45.7016	16.3632	-46.3349	16.3632	-32.1613	16.3632	-19.3178
											16.4032	-45.6345	16.4032	-39.3555	16.4032	-50.0145	16.4032	-34.8276	16.4032	-26.4313
											16.4432	-49.1698	16.4432	-42.3769	16.4432	-43.7835	16.4432	-31.4255	16.4432	-26.3665
											16.4832	-45.3908	16.4832	-43.046	16.4832	-44.0464	16.4832	-36.5352	16.4832	-23.9485
											16.5232	-47.2548	16.5232	-44.3638	16.5232	-44.0905	16.5232	-34.2903	16.5232	-20.1603
											16.5632	-43.0435	16.5632	-46.4792	16.5632	-45.0038	16.5632	-35.0787	16.5632	-17.0545
											16.6032	-47.2243	16.6032	-45.5015	16.6032	-45.8191	16.6032	-33.9549	16.6032	-22.1097
											16.6432	-46.749	16.6432	-43.4462	16.6432	-46.261	16.6432	-34.4763	16.6432	-26.5145
											16.6832	-47.9235	16.6832	-42.076	16.6832	-43.4761	16.6832	-35.8267	16.6832	-20.7392
											16.7232	-50.4483	16.7232	-43.8541	16.7232	-43.8131	16.7232	-34.2869	16.7232	-16.1872
											16.7632	-51.977	16.7632	-45.2203	16.7632	-49.4321	16.7632	-34.7948	16.7632	-22.7833
											16.8032	-50.6418	16.8032	-45.7391	16.8032	-47.2052	16.8032	-28.9475	16.8032	-13.1187
											16.8432	-44.4832	16.8432	-44.5532	16.8432	-42.5056	16.8432	-36.2347	16.8432	-18.268
											16.8832	-43.3028	16.8832	-44.7178	16.8832	-51.0845	16.8832	-38.1214	16.8832	-22.554
											16.9232	-41.7815	16.9232	-40.8435	16.9232	-47.8836	16.9232	-35.5424	16.9232	-21.651
											16.9632	-46.227	16.9632	-45.4618	16.9632	-39.0168	16.9632	-35.5799	16.9632	-19.1568
											17.0032	-47.968	17.0032	-46.6602	17.0032	-42.9691	17.0032	-38.3255	17.0032	-24.1617
											17.0432	-44.3728	17.0432	-48.4894	17.0432	-45.7854	17.0432	-38.5018	17.0432	-21.009
											17.0832	-48.943	17.0832	-45.2866	17.0832	-44	17.0832	-38.8156	17.0832	-27.258
											17.1232	-46.2412	17.1232	-44.1155	17.1232	-52.8087	17.1232	-42.0315	17.1232	-20.4348
											17.1632	-47.8055	17.1632	-44.9806	17.1632	-49.4859	17.1632	-38.4904	17.1632	-19.1802
											17.2032	-47.7905	17.2032	-48.4909	17.2032	-45.3319	17.2032	-31.6928	17.2032	-21.2443
											17.2432	-47.8092	17.2432	-44.869	17.2432	-45.6958	17.2432	-34.6097	17.2432	-24.6008
											17.2832	-53.0825	17.2832	-40.8985	17.2832	-45.1961	17.2832	-37.0182	17.2832	-31.0123
											17.3232	-45.8162	17.3232	-47.4341	17.3232	-46.0881	17.3232	-31.9431	17.3232	-20.7163
											17.3632	-47.9892	17.3632	-47.8731	17.3632	-50.561	17.3632	-33.7265	17.3632	-32.4888
											17.4032	-48.3892	17.4032	-46.0009	17.4032	-38.1735	17.4032	-38.4254	17.4032	-23.0467
											17.4432	-50.2975	17.4432	-43.994	17.4432	-45.2878	17.4432	-35.5029	17.4432	-20.4803
											17.4832	-51.8977	17.4832	-46.3185	17.4832	-51.1773	17.4832	-35.5842	17.4832	-19.8035
											17.5232	-48.2512	17.5232	-48.5593	17.5232	-45.5627	17.5232	-31.6441	17.5232	-18.483
											17.5632	-43.4653	17.5632	-39.0851	17.5632	-40.8241	17.5632	-35.3633	17.5632	-21.6198
											17.6032	-44.8975	17.6032	-42.6526	17.6032	-43.7274	17.6032	-35.386	17.6032	-19.1078
											17.6432	-46.9098	17.6432	-44.7489	17.6432	-48.9809	17.6432	-36.1099	17.6432	-22.4717
											17.6832	-43.9793	17.6832	-43.8351	17.6832	-42.8316	17.6832	-34.7139	17.6832	-24.8875
											17.7232	-49.5838	17.7232	-42.1022	17.7232	-40.4158	17.7232	-36.5586	17.7232	-19.8223
											17.7632	-44.4283	17.7632	-42.1606	17.7632	-39.9198	17.7632	-39.1194	17.7632	-24.1267
											17.8032	-49.2515	17.8032	-47.4576	17.8032	-49.5468	17.8032	-39.4146	17.8032	-24.1803
											17.8432	-50.9778	17.8432	-42.5871	17.8432	-47.5126	17.8432	-35.6896	17.8432	-24.6398
											17.8832	-47.7765	17.8832	-43.6279	17.8832	-46.5877	17.8832	-36.1249	17.8832	-23.1682
											17.9232	-47.0203	17.9232	-44.1614	17.9232	-40.8422	17.9232	-37.6305	17.9232	-26.4942
											17.9632	-51.3988	17.9632	-44.5736	17.9632	-43.2473	17.9632	-35.2067	17.9632	-19.1965
											18.0032	-45.7175	18.0032	-42.9824	18.0032	-44.3146	18.0032	-33.1334	18.0032	-22.1815
											18.0432	-52.2707	18.0432	-43.1119	18.0432	-44.2053	18.0432	-35.4108	18.0432	-20.6938
											18.0832	-46.2582	18.0832	-43.3566	18.0832	-46.1724	18.0832	-33.4367	18.0832	-19.5253
											18.1232	-46.8552	18.1232	-45.7604	18.1232	-39.4008	18.1232	-38.3769	18.1232	-11.0441
											18.1632	-43.243	18.1632	-42.7203	18.1632	-46.0966	18.1632	-32.543	18.1632	-22.4777
											18.2032	-49.3798	18.2032	-42.6547	18.2032	-43.5511	18.2032	-38.3372	18.2032	-19.9688
											18.2432	-44.2715	18.2432	-45.7658	18.2432	-40.0864	18.2432	-38.1971	18.2432	-24.6657
											18.2832	-46.7875	18.2832	-40.6194	18.2832	-44.9214	18.2832	-37.1073	18.2832	-26.8033
											18.3232	-47.0757	18.3232	-44.2178	18.3232	-51.5876	18.3232	-33.323	18.3232	-22.8922
											18.3632	-49.9403	18.3632	-45.7859	18.3632	-42.3269	18.3632	-41.3648	18.3632	-15.8715
											18.4032	-45.1665	18.4032	-47.9775	18.4032	-43.4081	18.4032	-35.9386	18.4032	-24.5953
											18.4432	-49.2345	18.4432	-45.3136	18.4432	-46.6756	18.4432	-38.9275	18.4432	-21.0648
											18.4832	-46.0788	18.4832	-45.8584	18.4832	-46.23	18.4832	-33.6571	18.4832	-20.393
											18.5232	-47.1713	18.5232	-46.487	18.5232	-45.3786	18.5232	-38.0466	18.5232	-17.9107
											18.5632	-42.6135	18.5632	-45.671	18.5632	-47.8741	18.5632	-35.3879	18.5632	-21.1885
											18.6032	-45.2645	18.6032	-50.855	18.6032	-48.9408	18.6032	-39.5919	18.6032	-28.8213
											18.6432	-54.6073	18.6432	-44.7771	18.6432	-48.5948	18.6432	-38.7719	18.6432	-28.6388
											18.6832	-52.6743	18.6832	-43.9461	18.6832	-42.7859	18.6832	-38.8386	18.6832	-23.0732
											18.7232	-48.4115	18.7232	-44.3281	18.7232	-44.4641	18.7232	-34.2112	18.7232	-21.6805
											18.7632	-44.809	18.7632	-41.0455	18.7632	-40.692	18.7632	-36.7272	18.7632	-21.544
											18.8032	-48.9832	18.8032	-47.444	18.8032	-40.5861	18.8032	-34.8519	18.8032	-23.5258
											18.8432	-49.2855	18.8432	-43.3945	18.8432	-40.7955	18.8432	-36.9859	18.8432	-18.7238
											18.8832	-49.8738	18.8832	-41.3899	18.8832	-41.7041	18.8832	-40.1479	18.8832	-25.7622
											18.9232	-44.8605	18.9232	-46.9861	18.9232	-49.88	18.9232	-36.0639	18.9232	-27.667
											18.9632	-51.0487	18.9632	-51.3025	18.9632	-48.5424	18.9632	-37.8866	18.9632	-26.466
											19.0032	-46.325	19.0032	-46.4684	19.0032	-48.2987	19.0032	-36.6019	19.0032	-19.5865
											19.0432	-47.6983	19.0432	-46.1761	19.0432	-48.3444	19.0432	-35.64	19.0432	-16.4002
											19.0832	-50.841	19.0832	-44.5036	19.0832	-41.5084	19.0832	-31.9017	19.0832	-24.0582
											19.1232	-50.206	19.1232	-43.6374	19.1232	-46.1549	19.1232	-34.7287	19.1232	-25.27
											19.1632	-46.666	19.1632	-46.2926	19.1632	-40.2167	19.1632	-41.4548	19.1632	-20.859
											19.2032	-50.3335	19.2032	-44.3851	19.2032	-47.4071	19.2032	-34.9153	19.2032	-20.9937
											19.2432	-45.8197	19.2432	-42.3239	19.2432	-48.4516	19.2432	-37.7762	19.2432	-20.2742
											19.2832	-49.035	19.2832	-45.0753	19.2832	-52.7694	19.2832	-37.5756	19.2832	-25.9185
											19.3232	-49.1057	19.3232	-48.2126	19.3232	-44.0065	19.3232	-41.1093	19.3232	-14.5885
											19.3632	-46.2025	19.3632	-43.3233	19.3632	-45.3199	19.3632	-39.6036	19.3632	-16.5272
											19.4032	-48.9393	19.4032	-44.0119	19.4032	-49.9646	19.4032	-37.0699	19.4032	-27.6917
											19.4432	-49.7645	19.4432	-46.6799	19.4432	-44.59	19.4432	-38.7383	19.4432	-18.3768
											19.4832	-48.7388	19.4832	-42.7199	19.4832	-47.1874	19.4832	-37.4341	19.4832	-24.8947
											19.5232	-47.4237	19.5232	-42.3461	19.5232	-49.9295	19.5232	-40.016	19.5232	-18.9637
											19.5632	-45.8165	19.5632	-41.1788	19.5632	-48.7874	19.5632	-35.5876	19.5632	-24.8758
											19.6032	-47.24	19.6032	-41.1653	19.6032	-45.9727	19.6032	-31.6564	19.6032	-25.4613
											19.6432	-42.1305	19.6432	-46.8558	19.6432	-43.872	19.6432	-38.2563	19.6432	-20.0603
											19.6832	-47.297	19.6832	-43.0621	19.6832	-42.6295	19.6832	-35.5125	19.6832	-27.282
											19.7232	-48.8417	19.7232	-39.726	19.7232	-43.9353	19.7232	-35.1021	19.7232	-10.0141
											19.7632	-52.3297	19.7632	-45.8852	19.7632	-44.9108	19.7632	-37.9274	19.7632	-25.1535
											19.8032	-50.7745	19.8032	-43.6603	19.8032	-49.144	19.8032	-36.4656	19.8032	-25.6012
											19.8432	-47.3073	19.8432	-41.7875	19.8432	-45.4702	19.8432	-36.4778	19.8432	-25.4873
											19.8832	-49.1965	19.8832	-43.009	19.8832	-40.1028	19.8832	-36.9188	19.8832	-23.3905
											19.9232	-47.9963	19.9232	-44.7525	19.9232	-41.5761	19.9232	-38.1861	19.9232	-29.1373
											19.9632	-49.9163	19.9632	-51.7745	19.9632	-38.9133	19.9632	-35.1589	19.9632	-21.8525
											20.0032	-44.4552	20.0032	-47.6893	20.0032	-42.6199	20.0032	-31.7455	20.0032	-23.0195
											20.0432	-45.0587	20.0432	-47.6741	20.0432	-48.0801	20.0432	-36.6636	20.0432	-20.409
											20.0832	-50.2662	20.0832	-46.9457	20.0832	-43.91	20.0832	-39.2236	20.0832	-23.6433
											20.1233	-47.4082	20.1233	-46.0637	20.1233	-45.108	20.1233	-44.4315	20.1233	-19.5595
											20.1633	-48.2608	20.1633	-46.4464	20.1633	-44.5639	20.1633	-32.0469	20.1633	-15.8677
											20.2033	-47.742	20.2033	-41.6335	20.2033	-47.6392	20.2033	-38.5977	20.2033	-27.7453
											20.2432	-49.915	20.2432	-47.5721	20.2432	-45.9875	20.2432	-35.9654	20.2432	-27.4768
											20.2833	-47.2873	20.2833	-46.283	20.2833	-44.8966	20.2833	-37.5267	20.2833	-25.9815
											20.3233	-52.9745	20.3233	-49.5748	20.3233	-44.8635	20.3233	-39.4378	20.3233	-20.6508
											20.3633	-53.5377	20.3633	-43.8968	20.3633	-42.5579	20.3633	-33.5434	20.3633	-20.6718
											20.4032	-47.8462	20.4032	-46.7323	20.4032	-46.8336	20.4032	-30.9733	20.4032	-24.8092
											20.4432	-53.7542	20.4432	-44.3585	20.4432	-46.1346	20.4432	-34.9988	20.4432	-26.523
											20.4833	-45.8832	20.4833	-41.0201	20.4833	-41.3775	20.4833	-40.2496	20.4833	-27.4923
											20.5233	-48.7882	20.5233	-43.799	20.5233	-46.8435	20.5233	-41.3341	20.5233	-24.9393
											20.5633	-46.5062	20.5633	-48.4417	20.5633	-48.7284	20.5633	-41.2716	20.5633	-23.1027
											20.6033	-54.3798	20.6033	-47.6067	20.6033	-38.9457	20.6033	-41.7004	20.6033	-24.9863
											20.6433	-50.122	20.6433	-48.5926	20.6433	-47.0422	20.6433	-37.6606	20.6433	-19.4495
											20.6833	-54.0035	20.6833	-46.931	20.6833	-48.3822	20.6833	-36.1391	20.6833	-25.7795
											20.7233	-49.3185	20.7233	-42.177	20.7233	-41.8233	20.7233	-35.5579	20.7233	-18.9355
											20.7633	-48.7865	20.7633	-47.1266	20.7633	-48.3076	20.7633	-29.5119	20.7633	-18.1855
											20.8033	-51.7375	20.8033	-46.1138	20.8033	-47.0694	20.8033	-39.1617	20.8033	-18.6922
											20.8433	-50.2163	20.8433	-46.6691	20.8433	-47.8522	20.8433	-40.6659	20.8433	-22.0192
											20.8833	-50.1327	20.8833	-43.9595	20.8833	-45.9401	20.8833	-35.3353	20.8833	-23.3782
											20.9233	-52.189	20.9233	-43.8047	20.9233	-43.0204	20.9233	-29.4808	20.9233	-22.1388
											20.9633	-52.1538	20.9633	-42.2671	20.9633	-45.2689	20.9633	-36.1453	20.9633	-24.9438
											21.0033	-49.3482	21.0033	-51.3215	21.0033	-49.444	21.0033	-37.3596	21.0033	-28.2332
											21.0433	-50.9832	21.0433	-44.1898	21.0433	-49.3635	21.0433	-36.4296	21.0433	-23.596
											21.0833	-48.2275	21.0833	-50.1374	21.0833	-48.2236	21.0833	-33.2011	21.0833	-19.6638
											21.1233	-55.3368	21.1233	-50.7172	21.1233	-51.1221	21.1233	-35.5717	21.1233	-18.4243
											21.1633	-45.3522	21.1633	-49.352	21.1633	-47.5866	21.1633	-42.5499	21.1633	-24.5713
											21.2033	-46.6593	21.2033	-48.9971	21.2033	-47.5489	21.2033	-36.4959	21.2033	-22.1622
											21.2433	-50.4027	21.2433	-49.866	21.2433	-49.5317	21.2433	-36.243	21.2433	-24.0183
											21.2833	-52.256	21.2833	-44.5385	21.2833	-51.3558	21.2833	-36.8811	21.2833	-20.017
											21.3233	-49.6782	21.3233	-44.3736	21.3233	-45.0187	21.3233	-41.0198	21.3233	-27.941
											21.3633	-50.0482	21.3633	-48.3466	21.3633	-46.9336	21.3633	-36.0494	21.3633	-21.1192
											21.4033	-52.5615	21.4033	-43.2574	21.4033	-49.7882	21.4033	-35.8448	21.4033	-20.5265
											21.4433	-48.6355	21.4433	-50.3634	21.4433	-50.8844	21.4433	-34.0344	21.4433	-22.5528
											21.4833	-49.6815	21.4833	-45.1871	21.4833	-45.517	21.4833	-37.3239	21.4833	-24.5495
											21.5233	-45.8315	21.5233	-42.3344	21.5233	-48.4124	21.5233	-36.5998	21.5233	-14.7112
											21.5633	-49.5715	21.5633	-45.1619	21.5633	-47.7094	21.5633	-36.4922	21.5633	-26.6038
											21.6033	-54.5832	21.6033	-44.4093	21.6033	-46.4745	21.6033	-39.1131	21.6033	-21.5493
											21.6433	-49.5928	21.6433	-49.0947	21.6433	-51.6561	21.6433	-38.3325	21.6433	-21.3325
											21.6833	-47.5687	21.6833	-46.2139	21.6833	-51.3965	21.6833	-39.8543	21.6833	-26.5797
											21.7233	-52.343	21.7233	-46.8834	21.7233	-47.5871	21.7233	-38.2	21.7233	-25.2887
											21.7633	-45.6347	21.7633	-41.6765	21.7633	-46.8696	21.7633	-42.6624	21.7633	-23.1143
											21.8033	-42.7592	21.8033	-48.5406	21.8033	-45.6044	21.8033	-34.6936	21.8033	-23.7908
											21.8433	-45.998	21.8433	-44.004	21.8433	-46.3738	21.8433	-42.4112	21.8433	-25.7925
											21.8833	-50.8847	21.8833	-41.6809	21.8833	-49.8884	21.8833	-31.9576	21.8833	-26.062
											21.9233	-51.0845	21.9233	-47.4411	21.9233	-44.4451	21.9233	-35.2476	21.9233	-25.7975
											21.9633	-53.891	21.9633	-45.007	21.9633	-49.866	21.9633	-39.4571	21.9633	-26.2117
											22.0033	-53.08	22.0033	-42.8963	22.0033	-47.0947	22.0033	-37.4574	22.0033	-24.2642
											22.0433	-50.8625	22.0433	-46.1341	22.0433	-48.4039	22.0433	-41.3218	22.0433	-30.7243
											22.0833	-51.0245	22.0833	-46.0801	22.0833	-47.304	22.0833	-37.3833	22.0833	-21.7127
											22.1233	-47.5235	22.1233	-44.8962	22.1233	-49.4104	22.1233	-34.9614	22.1233	-17.703
											22.1633	-46.8398	22.1633	-46.6891	22.1633	-45.6256	22.1633	-39.6167	22.1633	-16.8201
											22.2033	-46.2175	22.2033	-37.3259	22.2033	-50.5716	22.2033	-37.0116	22.2033	-18.663
											22.2433	-48.7518	22.2433	-44.3912	22.2433	-44.053	22.2433	-36.7699	22.2433	-22.7743
											22.2833	-44.1923	22.2833	-45.47	22.2833	-46.7541	22.2833	-40.7454	22.2833	-18.9653
											22.3233	-44.4802	22.3233	-49.9251	22.3233	-42.9218	22.3233	-43.449	22.3233	-29.6127
											22.3633	-49.174	22.3633	-47.9621	22.3633	-49.277	22.3633	-43.0631	22.3633	-29.0035
											22.4033	-49.43	22.4033	-46.0296	22.4033	-48.3607	22.4033	-37.3416	22.4033	-26.6933
											22.4433	-43.3473	22.4433	-49.2342	22.4433	-42.0808	22.4433	-38.0325	22.4433	-22.9078
											22.4833	-43.1668	22.4833	-47.9969	22.4833	-47.6016	22.4833	-35.234	22.4833	-17.5088
											22.5233	-47.56	22.5233	-42.7429	22.5233	-47.3347	22.5233	-39.996	22.5233	-24.6643
											22.5633	-42.8735	22.5633	-44.013	22.5633	-47.6019	22.5633	-38.5484	22.5633	-22.0415
											22.6033	-46.8387	22.6033	-48.8694	22.6033	-47.7199	22.6033	-35.6491	22.6033	-27.8053
											22.6433	-50.7885	22.6433	-47.0376	22.6433	-48.1231	22.6433	-37.7656	22.6433	-28.5833
											22.6833	-44.9755	22.6833	-44.8544	22.6833	-48.8107	22.6833	-32.8819	22.6833	-24.7542
											22.7233	-46.936	22.7233	-47.3035	22.7233	-42.4635	22.7233	-41.1296	22.7233	-28.3013
											22.7633	-48.1507	22.7633	-47.561	22.7633	-48.0809	22.7633	-41.7155	22.7633	-21.2367
											22.8033	-50.1528	22.8033	-47.154	22.8033	-44.8226	22.8033	-41.4492	22.8033	-19.776
											22.8433	-50.849	22.8433	-48.6164	22.8433	-51.638	22.8433	-36.7126	22.8433	-23.0022
											22.8833	-47.245	22.8833	-43.6705	22.8833	-40.4785	22.8833	-42.3389	22.8833	-29.4703
											22.9233	-49.82	22.9233	-42.3649	22.9233	-46.415	22.9233	-37.9789	22.9233	-26.1368
											22.9633	-50.6367	22.9633	-44.3689	22.9633	-47.069	22.9633	-35.7175	22.9633	-22.852
											23.0033	-43.8683	23.0033	-41.847	23.0033	-42.804	23.0033	-42.9465	23.0033	-22.0583
											23.0433	-43.764	23.0433	-44.8294	23.0433	-47.7378	23.0433	-39.169	23.0433	-20.2232
											23.0833	-46.1723	23.0833	-50.231	23.0833	-39.4071	23.0833	-37.1946	23.0833	-27.6145
											23.1233	-46.8693	23.1233	-47.9871	23.1233	-42.1562	23.1233	-38.576	23.1233	-24.9217
											23.1633	-42.2793	23.1633	-48.0424	23.1633	-45.4247	23.1633	-38.689	23.1633	-22.5897
											23.2033	-51.4788	23.2033	-40.2729	23.2033	-52.232	23.2033	-38.8083	23.2033	-26.6122
											23.2433	-47.604	23.2433	-39.458	23.2433	-47.5735	23.2433	-36.6435	23.2433	-28.2132
											23.2833	-53.9612	23.2833	-45.0296	23.2833	-44.4124	23.2833	-35.3433	23.2833	-18.4152
											23.3233	-47.4377	23.3233	-43.1812	23.3233	-45.8889	23.3233	-35.4387	23.3233	-28.8415
											23.3633	-49.7745	23.3633	-46.2719	23.3633	-48.8681	23.3633	-37.3598	23.3633	-21.1145
											23.4033	-47.7917	23.4033	-46.4004	23.4033	-45.3414	23.4033	-33.6495	23.4033	-24.503
											23.4433	-50.0515	23.4433	-41.5864	23.4433	-52.527	23.4433	-38.0225	23.4433	-26.8945
											23.4833	-47.3717	23.4833	-45.987	23.4833	-43.1548	23.4833	-37.6386	23.4833	-15.0661
											23.5233	-52.4765	23.5233	-47.324	23.5233	-46.7141	23.5233	-33.8598	23.5233	-24.3635
											23.5633	-47.2812	23.5633	-45.8729	23.5633	-48.5438	23.5633	-39.8481	23.5633	-21.5127
											23.6033	-52.5943	23.6033	-48.2045	23.6033	-46.2368	23.6033	-40.1547	23.6033	-18.1973
											23.6433	-46.832	23.6433	-43.4847	23.6433	-46.5136	23.6433	-37.5125	23.6433	-20.9063
											23.6833	-50.2135	23.6833	-46.7417	23.6833	-40.6231	23.6833	-41.768	23.6833	-20.6115
											23.7233	-48.977	23.7233	-43.5735	23.7233	-43.5799	23.7233	-37.3765	23.7233	-23.4317
											23.7633	-48.4363	23.7633	-48.9946	23.7633	-45.6415	23.7633	-39.4089	23.7633	-18.3152
											23.8033	-46.6553	23.8033	-47.5605	23.8033	-49.7707	23.8033	-33.0484	23.8033	-23.5387
											23.8433	-47.1965	23.8433	-45.2981	23.8433	-43.5928	23.8433	-39.8149	23.8433	-22.7118
											23.8833	-49.021	23.8833	-45.7436	23.8833	-44.0006	23.8833	-38.6008	23.8833	-24.0745
											23.9233	-45.9043	23.9233	-43.2641	23.9233	-46.2718	23.9233	-34.4441	23.9233	-32.9753
											23.9633	-46.9085	23.9633	-43.6368	23.9633	-49.9241	23.9633	-35.784	23.9633	-29.4367
											24.0033	-44.3275	24.0033	-50.6557	24.0033	-46.5602	24.0033	-37.8449	24.0033	-24.5152
											24.0433	-53.7807	24.0433	-47.4094	24.0433	-43.8089	24.0433	-34.4494	24.0433	-25.3613
											24.0833	-47.73	24.0833	-44.5255	24.0833	-46.9951	24.0833	-42.123	24.0833	-32.8782
											24.1233	-48.6562	24.1233	-48.0245	24.1233	-44.9064	24.1233	-36.7739	24.1233	-17.945
											24.1633	-44.7388	24.1633	-47.482	24.1633	-51.4514	24.1633	-36.6719	24.1633	-23.1785
											24.2033	-49.2085	24.2033	-50.7741	24.2033	-48.9419	24.2033	-42.5501	24.2033	-27.8692
											24.2433	-47.9635	24.2433	-50.6824	24.2433	-50.5529	24.2433	-39.0418	24.2433	-25.9748
											24.2833	-45.0278	24.2833	-47.6971	24.2833	-48.7786	24.2833	-34.6126	24.2833	-25.2895
											24.3233	-47.5007	24.3233	-41.4786	24.3233	-51.5613	24.3233	-41.0055	24.3233	-20.8078
											24.3633	-48.9805	24.3633	-46.8305	24.3633	-46.201	24.3633	-37.6399	24.3633	-23.8648
											24.4033	-51.7268	24.4033	-45.9475	24.4033	-47.8622	24.4033	-36.9025	24.4033	-20.9502
											24.4434	-50.3545	24.4434	-45.9934	24.4434	-46.9532	24.4434	-39.8558	24.4434	-23.6405
											24.4834	-51.9965	24.4834	-48.4866	24.4834	-48.1629	24.4834	-41.0823	24.4834	-20.849
											24.5234	-45.8325	24.5234	-46.7249	24.5234	-45.9386	24.5234	-36.8337	24.5234	-24.6777
											24.5633	-49.1107	24.5633	-42.1632	24.5633	-52.347	24.5633	-40.1271	24.5633	-29.4128
											24.6034	-50.9502	24.6034	-43.5629	24.6034	-53.5962	24.6034	-39.0632	24.6034	-25.3347
											24.6434	-48.8773	24.6434	-43.7476	24.6434	-42.1728	24.6434	-35.1856	24.6434	-25.579
											24.6834	-48.895	24.6834	-49.4375	24.6834	-48.4065	24.6834	-39.2862	24.6834	-22.9792
											24.7233	-45.5575	24.7233	-46.6519	24.7233	-42.767	24.7233	-34.9115	24.7233	-19.8253
											24.7633	-43.685	24.7633	-39.9424	24.7633	-47.848	24.7633	-35.5018	24.7633	-22.8062
											24.8034	-48.8968	24.8034	-44.2079	24.8034	-45.614	24.8034	-39.5394	24.8034	-20.4337
											24.8434	-52.793	24.8434	-43.0101	24.8434	-44.2929	24.8434	-37.3354	24.8434	-27.322
											24.8834	-50.4952	24.8834	-45.4399	24.8834	-43.8312	24.8834	-28.9017	24.8834	-25.6572
											24.9234	-48.0935	24.9234	-47.8132	24.9234	-45.864	24.9234	-37.1252	24.9234	-26.2837
											24.9634	-47.2823	24.9634	-42.7933	24.9634	-46.8937	24.9634	-45.1377	24.9634	-25.5748
											25.0034	-43.9445	25.0034	-45.6085	25.0034	-40.6539	25.0034	-39.0196	25.0034	-22.9412
											25.0434	-47.3397	25.0434	-46.8106	25.0434	-42.937	25.0434	-41.8021	25.0434	-19.5798
											25.0834	-49.576	25.0834	-45.2587	25.0834	-46.2319	25.0834	-40.5556	25.0834	-23.409
											25.1234	-50.31	25.1234	-44.0709	25.1234	-43.2924	25.1234	-34.3055	25.1234	-24.3177
											25.1634	-49.9045	25.1634	-45.2413	25.1634	-45.5315	25.1634	-41.68	25.1634	-18.267
											25.2034	-46.6678	25.2034	-49.0343	25.2034	-46.0578	25.2034	-35.6829	25.2034	-20.3263
											25.2434	-50.388	25.2434	-49.6236	25.2434	-47.3227	25.2434	-34.8397	25.2434	-18.4576
											25.2834	-47.0957	25.2834	-48.2728	25.2834	-43.0874	25.2834	-36.4373	25.2834	-28.5738
											25.3234	-50.286	25.3234	-48.108	25.3234	-42.9905	25.3234	-36.0742	25.3234	-28.3263
											25.3634	-48.0513	25.3634	-42.7559	25.3634	-50.147	25.3634	-40.1876	25.3634	-25.0058
											25.4034	-53.1608	25.4034	-47.1694	25.4034	-44.5709	25.4034	-40.7447	25.4034	-26.511
											25.4434	-46.204	25.4434	-46.4616	25.4434	-48.0983	25.4434	-38.9537	25.4434	-24.7707
											25.4834	-49.8363	25.4834	-49.3375	25.4834	-48.6961	25.4834	-34.2916	25.4834	-26.4842
											25.5234	-50.5507	25.5234	-43.7952	25.5234	-44.8147	25.5234	-40.9255	25.5234	-27.264
											25.5634	-46.32	25.5634	-50.1915	25.5634	-44.3813	25.5634	-42.1901	25.5634	-26.801
											25.6034	-48.8287	25.6034	-42.7272	25.6034	-47.1571	25.6034	-34.7455	25.6034	-25.3513
											25.6434	-48.1	25.6434	-47.0673	25.6434	-47.522	25.6434	-41.926	25.6434	-27.9595
											25.6834	-56.1957	25.6834	-49.0403	25.6834	-40.5211	25.6834	-36.0946	25.6834	-29.5978
											25.7234	-50.238	25.7234	-48.1834	25.7234	-48.0599	25.7234	-39.0215	25.7234	-30.6625
											25.7634	-51.4595	25.7634	-44.5095	25.7634	-46.8449	25.7634	-37.9755	25.7634	-26.3642
											25.8034	-42.3487	25.8034	-47.2249	25.8034	-50.6944	25.8034	-41.8402	25.8034	-24.2035
											25.8434	-44.0975	25.8434	-46.5147	25.8434	-50.772	25.8434	-40.8921	25.8434	-27.854
											25.8834	-51.5862	25.8834	-44.9381	25.8834	-54.9618	25.8834	-39.7391	25.8834	-26.5593
											25.9234	-51.4842	25.9234	-49.1425	25.9234	-44.1415	25.9234	-41.7255	25.9234	-25.8395
											25.9634	-46.8858	25.9634	-45.9791	25.9634	-44.4334	25.9634	-43.9195	25.9634	-24.37
											26.0034	-50.4675	26.0034	-46.3096	26.0034	-46.166	26.0034	-41.0441	26.0034	-25.9535
											26.0434	-49.3475	26.0434	-44.5904	26.0434	-47.6744	26.0434	-32.46	26.0434	-25.8428
											26.0834	-54.2157	26.0834	-45.0145	26.0834	-47.883	26.0834	-37.5086	26.0834	-28.4017
											26.1234	-47.628	26.1234	-44.1947	26.1234	-48.4425	26.1234	-44.1146	26.1234	-26.8748
											26.1634	-48.1707	26.1634	-45.8354	26.1634	-48.3754	26.1634	-40.5576	26.1634	-25.6033
											26.2034	-46.808	26.2034	-48.574	26.2034	-48.0058	26.2034	-35.6683	26.2034	-23.517
											26.2434	-49.5635	26.2434	-45.1685	26.2434	-54.832	26.2434	-41.8667	26.2434	-27.5387
											26.2834	-48.812	26.2834	-46.658	26.2834	-47.6731	26.2834	-37.2502	26.2834	-23.831
											26.3234	-53.5783	26.3234	-46.9051	26.3234	-42.8832	26.3234	-39.131	26.3234	-24.6603
											26.3634	-52.9548	26.3634	-49.2431	26.3634	-45.8308	26.3634	-41.8444	26.3634	-25.8272
											26.4034	-45.537	26.4034	-47.2876	26.4034	-52.0511	26.4034	-33.8504	26.4034	-21.2635
											26.4434	-50.7148	26.4434	-45.4356	26.4434	-47.6446	26.4434	-43.1866	26.4434	-23.2143
											26.4834	-46.2163	26.4834	-42.4353	26.4834	-48.7201	26.4834	-35.1407	26.4834	-31.9025
											26.5234	-51.8978	26.5234	-44.9344	26.5234	-46.6695	26.5234	-40.9811	26.5234	-25.0542
											26.5634	-46.6245	26.5634	-45.6186	26.5634	-50.7391	26.5634	-39.2166	26.5634	-28.362
											26.6034	-46.4708	26.6034	-48.7815	26.6034	-49.0175	26.6034	-34.4532	26.6034	-29.289
											26.6434	-45.0928	26.6434	-45.1628	26.6434	-44.948	26.6434	-40.4744	26.6434	-29.6398
											26.6834	-46.9083	26.6834	-49.6946	26.6834	-52.2755	26.6834	-37.1096	26.6834	-21.1305
											26.7234	-50.3642	26.7234	-48.7364	26.7234	-46.6955	26.7234	-35.4057	26.7234	-26.227
											26.7634	-53.3028	26.7634	-43.4748	26.7634	-42.6656	26.7634	-42.734	26.7634	-21.1717
											26.8034	-47.5983	26.8034	-44.5265	26.8034	-45.2814	26.8034	-42.7157	26.8034	-23.1162
											26.8434	-47.0892	26.8434	-45.0324	26.8434	-42.8615	26.8434	-37.8133	26.8434	-21.9125
											26.8834	-44.567	26.8834	-42.3781	26.8834	-43.4616	26.8834	-36.1576	26.8834	-22.1765
											26.9234	-48.1897	26.9234	-42.692	26.9234	-50.1887	26.9234	-39.1396	26.9234	-20.725
											26.9634	-46.8207	26.9634	-44.9134	26.9634	-48.7171	26.9634	-33.7019	26.9634	-18.2662
											27.0034	-46.6907	27.0034	-49.5869	27.0034	-46.6629	27.0034	-40.1111	27.0034	-28.7062
											27.0434	-54.0307	27.0434	-44.4224	27.0434	-50.4755	27.0434	-38.9129	27.0434	-24.82
											27.0834	-47.233	27.0834	-48.3576	27.0834	-45.7241	27.0834	-33.2762	27.0834	-22.2212
											27.1234	-48.256	27.1234	-49.5755	27.1234	-47.0529	27.1234	-38.2611	27.1234	-25.206
											27.1634	-43.265	27.1634	-49.2703	27.1634	-46.9797	27.1634	-37.2904	27.1634	-21.6703
											27.2034	-50.1827	27.2034	-49.6996	27.2034	-46.6934	27.2034	-38.4695	27.2034	-27.823
											27.2434	-43.8295	27.2434	-48.8911	27.2434	-45.0499	27.2434	-35.0508	27.2434	-25.6917
											27.2834	-41.4758	27.2834	-41.2645	27.2834	-46.3389	27.2834	-43.4835	27.2834	-25.3783
											27.3234	-52.9045	27.3234	-45.9574	27.3234	-43.4008	27.3234	-38.2724	27.3234	-24.1335
											27.3634	-52.0012	27.3634	-46.3143	27.3634	-48.3858	27.3634	-36.1031	27.3634	-24.7898
											27.4034	-50.1715	27.4034	-46.582	27.4034	-50.7466	27.4034	-35.6295	27.4034	-24.6873
											27.4434	-50.001	27.4434	-40.3481	27.4434	-45.6151	27.4434	-38.2602	27.4434	-21.5402
											27.4834	-48.8083	27.4834	-47.8385	27.4834	-51.3212	27.4834	-35.0356	27.4834	-26.3575
											27.5234	-49.177	27.5234	-48.0515	27.5234	-46.087	27.5234	-34.1099	27.5234	-24.9635
											27.5634	-46.3792	27.5634	-47.1314	27.5634	-40.7109	27.5634	-34.7971	27.5634	-28.8928
											27.6034	-48.5995	27.6034	-45.0306	27.6034	-51.6459	27.6034	-39.239	27.6034	-24.3505
											27.6434	-47.8635	27.6434	-44.7254	27.6434	-48.603	27.6434	-41.6115	27.6434	-28.296
											27.6834	-46.1015	27.6834	-46.9374	27.6834	-48.8558	27.6834	-42.8936	27.6834	-28.1362
											27.7234	-43.0108	27.7234	-42.7361	27.7234	-47.5589	27.7234	-38.3069	27.7234	-22.1842
											27.7634	-48.6688	27.7634	-49.2032	27.7634	-46.3302	27.7634	-36.7477	27.7634	-26.6815
											27.8034	-47.396	27.8034	-44.2641	27.8034	-46.6226	27.8034	-44.3011	27.8034	-22.7083
											27.8434	-48.3165	27.8434	-50.5062	27.8434	-47.6014	27.8434	-38.5663	27.8434	-29.526
											27.8834	-46.881	27.8834	-46.8291	27.8834	-46.5811	27.8834	-35.2269	27.8834	-22.3763
											27.9234	-50.5628	27.9234	-48.4668	27.9234	-46.3925	27.9234	-39.5905	27.9234	-31.5158
											27.9634	-47.9462	27.9634	-43.5104	27.9634	-45.4439	27.9634	-41.4434	27.9634	-35.8352
											28.0034	-48.872	28.0034	-47.9606	28.0034	-48.5867	28.0034	-41.2142	28.0034	-26.2552
											28.0434	-48.9633	28.0434	-42.031	28.0434	-54.2794	28.0434	-33.0419	28.0434	-23.6118
											28.0834	-48.7925	28.0834	-40.2957	28.0834	-43.0293	28.0834	-41.1454	28.0834	-28.9112
											28.1234	-48.7973	28.1234	-42.3498	28.1234	-41.812	28.1234	-41.448	28.1234	-22.1943
											28.1634	-51.3235	28.1634	-47.8723	28.1634	-45.4469	28.1634	-41.712	28.1634	-20.814
											28.2034	-49.6468	28.2034	-47.8269	28.2034	-50.582	28.2034	-42.3626	28.2034	-24.1772
											28.2434	-47.1142	28.2434	-45.9649	28.2434	-41.9265	28.2434	-41.084	28.2434	-22.8135
											28.2834	-47.6455	28.2834	-46.6104	28.2834	-53.5029	28.2834	-37.4776	28.2834	-23.5223
											28.3234	-49.4607	28.3234	-49.5087	28.3234	-45.4874	28.3234	-41.8981	28.3234	-27.608
											28.3634	-50.378	28.3634	-46.2556	28.3634	-45.9034	28.3634	-41.8503	28.3634	-28.7002
											28.4034	-51.1778	28.4034	-48.9435	28.4034	-45.7973	28.4034	-33.4639	28.4034	-24.337
											28.4434	-46.2657	28.4434	-44.0026	28.4434	-44.402	28.4434	-39.5721	28.4434	-24.305
											28.4834	-53.3585	28.4834	-41.668	28.4834	-52.6188	28.4834	-37.1245	28.4834	-25.5798
											28.5234	-49.67	28.5234	-46.9013	28.5234	-48.1165	28.5234	-38.6977	28.5234	-26.4548
											28.5634	-48.3965	28.5634	-44.7329	28.5634	-48.9171	28.5634	-42.9024	28.5634	-22.111
											28.6034	-42.3043	28.6034	-45.2924	28.6034	-48.2396	28.6034	-41.3864	28.6034	-18.5018
											28.6434	-52.253	28.6434	-44.3475	28.6434	-44.3834	28.6434	-39.7389	28.6434	-23.6192
											28.6834	-52.8755	28.6834	-46.0924	28.6834	-53.3697	28.6834	-40.1975	28.6834	-29.5678
											28.7234	-50.7317	28.7234	-43.8045	28.7234	-51.8545	28.7234	-41.2973	28.7234	-24.3965
											28.7634	-52.5755	28.7634	-43.3756	28.7634	-51.0781	28.7634	-46.0039	28.7634	-28.9142
											28.8035	-44.9742	28.8035	-48.1284	28.8035	-46.7624	28.8035	-37.0629	28.8035	-18.7332
											28.8435	-50.0875	28.8435	-42.41	28.8435	-53.7621	28.8435	-42.2475	28.8435	-21.6837
											28.8834	-45.2508	28.8834	-48.0943	28.8834	-45.5675	28.8834	-36.8941	28.8834	-20.3268
											28.9234	-50.1295	28.9234	-40.7395	28.9234	-44.1581	28.9234	-40.4659	28.9234	-29.8783
											28.9635	-52.1195	28.9635	-45.7305	28.9635	-44.4866	28.9635	-39.931	28.9635	-21.4113
											29.0035	-56.5615	29.0035	-48.0943	29.0035	-49.766	29.0035	-38.0329	29.0035	-28.7072
											29.0434	-53.7313	29.0434	-49.5346	29.0434	-47.2009	29.0434	-43.2127	29.0434	-22.4517
											29.0834	-42.9975	29.0834	-47.7447	29.0834	-49.9056	29.0834	-41.9431	29.0834	-22.7287
											29.1235	-54.6715	29.1235	-46.2067	29.1235	-48.6146	29.1235	-40.8798	29.1235	-21.3312
											29.1635	-55.264	29.1635	-40.0634	29.1635	-47.5494	29.1635	-39.4074	29.1635	-24.6017
											29.2035	-48.8407	29.2035	-45.4183	29.2035	-49.652	29.2035	-40.2731	29.2035	-25.2585
											29.2435	-48.909	29.2435	-48.3212	29.2435	-48.2511	29.2435	-43.1524	29.2435	-27.1348
											29.2835	-45.492	29.2835	-47.4828	29.2835	-43.4001	29.2835	-40.8085	29.2835	-33.5118
											29.3235	-45.996	29.3235	-49.9672	29.3235	-48.0827	29.3235	-37.7839	29.3235	-27.346
											29.3635	-49.4035	29.3635	-40.9715	29.3635	-45.4844	29.3635	-38.3914	29.3635	-19.5993
											29.4035	-47.5703	29.4035	-47.3556	29.4035	-51.691	29.4035	-37.8045	29.4035	-22.7757
											29.4435	-55.6992	29.4435	-46.3345	29.4435	-44.8675	29.4435	-44.4781	29.4435	-29.224
											29.4835	-49.5805	29.4835	-41.9841	29.4835	-47.1853	29.4835	-36.2545	29.4835	-18.6383
											29.5235	-45.8447	29.5235	-47.7177	29.5235	-44.8064	29.5235	-34.5688	29.5235	-24.6483
											29.5635	-50.2045	29.5635	-50.7492	29.5635	-47.8468	29.5635	-35.335	29.5635	-21.16
											29.6035	-51.7662	29.6035	-44.7254	29.6035	-40.476	29.6035	-37.5641	29.6035	-26.4918
											29.6435	-44.754	29.6435	-44.0759	29.6435	-47.51	29.6435	-37.9144	29.6435	-32.7138
											29.6835	-52.341	29.6835	-46.1249	29.6835	-42.9799	29.6835	-41.1292	29.6835	-33.1575
											29.7235	-51.8522	29.7235	-44.4276	29.7235	-47.0385	29.7235	-35.4436	29.7235	-25.155
											29.7635	-48.1062	29.7635	-49.8084	29.7635	-46.0538	29.7635	-36.9875	29.7635	-29.574
											29.8035	-49.8095	29.8035	-47.0924	29.8035	-46.0195	29.8035	-37.1831	29.8035	-23.3162
											29.8435	-52.7518	29.8435	-49.5367	29.8435	-49.0901	29.8435	-39.0034	29.8435	-23.0917
											29.8835	-53.1322	29.8835	-46.5815	29.8835	-53.4437	29.8835	-43.9476	29.8835	-27.5772
											29.9235	-46.2052	29.9235	-46.2919	29.9235	-49.3412	29.9235	-37.9192	29.9235	-19.3638
											29.9635	-51.8997	29.9635	-54.3483	29.9635	-46.0985	29.9635	-39.8612	29.9635	-31.4603
											30.0035	-46.885	30.0035	-47.7371	30.0035	-52.3274	30.0035	-39.8565	30.0035	-28.822
											30.0435	-48.88	30.0435	-41.3457	30.0435	-45.4454	30.0435	-40.0504	30.0435	-18.8533
											30.0835	-49.5725	30.0835	-46.5394	30.0835	-41.3956	30.0835	-40.8287	30.0835	-27.3787
											30.1235	-49.299	30.1235	-45.166	30.1235	-51.379	30.1235	-40.6814	30.1235	-25.372
											30.1635	-48.9895	30.1635	-44.2425	30.1635	-48.7558	30.1635	-34.8106	30.1635	-19.1517
											30.2035	-50.506	30.2035	-47.7955	30.2035	-48.1186	30.2035	-40.5265	30.2035	-27.7238
											30.2435	-46.5315	30.2435	-45.8146	30.2435	-49.5161	30.2435	-41.9024	30.2435	-28.2707
											30.2835	-46.8335	30.2835	-49.6163	30.2835	-47.882	30.2835	-37.9562	30.2835	-31.5752
											30.3235	-47.019	30.3235	-48.4611	30.3235	-45.4735	30.3235	-45.0809	30.3235	-29.8295
											30.3635	-46.2263	30.3635	-51.1497	30.3635	-42.4249	30.3635	-40.7774	30.3635	-27.5477
											30.4035	-47.648	30.4035	-47.153	30.4035	-49.0572	30.4035	-45.332	30.4035	-24.0665
											30.4435	-50.7945	30.4435	-41.715	30.4435	-49.7332	30.4435	-41.6075	30.4435	-28.6035
											30.4835	-47.5265	30.4835	-51.5014	30.4835	-48.0166	30.4835	-41.8588	30.4835	-26.951
											30.5235	-48.9955	30.5235	-45.9231	30.5235	-50.2725	30.5235	-41.1746	30.5235	-28.4447
[truncated: 9,512 more rows]
